# Supplementary material for: Phase 2 of CATALISE: a multinational and multidisciplinary Delphi consensus study of problems with language development: Terminology
Source: J Child Psychol Psychiatry. 2017 Mar 30;58(10):1068–80. doi: 10.1111/jcpp.12721 (PMC5638113; doi:10.1111/jcpp.12721)
Supplement: Supplementary file 4 — Appendix S4. Report showing quantitative and qualitative responses to Round 1 statements. [file JCPP-58-1068-s004.xlsx]

## Sheet: CATALISE_T
ResponseID	Q1_1	Q2_1	Q3_1	Q4_1	Q5_1	Q6_1	Q7_1	Q8_1	Q9_1	Q10_1	Q11_1	Q12_1	Q13_1	Q14_1	Q15_1	Q16_1
R_cYBwzqu4ivWh9qJ	2	1	1	2	3	2	5	2	4	1	2	2	4	2	4	1
R_ebTqVBlGUNh60eN	2	5	2	2	2	2	2	2	2	2	2	2	2	4	4	2
R_2o7JoTNgC3lqSIR	4	5	4	5	2	3	2	4	2	1	3	2	3	2	4	1
R_bOrkJKVQ6T8FeGp	2	2	2	2	6	2	2	6	3	3	1	2	4	4	2	2
R_1L0uyOsRR9gYKAB	3	2	1	2	2	1	2	2	2	2	2	1	1	1	1	1
R_bDBwfKBpPTJqjjf	5	1	2	2	2	3	3	3	1	2	2	2	2	4	4	1
R_23qAFVuJCo6YHOd	1	6	4	6	3	3	2	2	2	1	1	2	4	2	4	1
R_6tiOrhFOdV4NANf	2	1	2	2	2	2	3	2	2	1	1	2	2	4	5	1
R_cCuacCYZiqQHKgl	1	2	1	1	4	1	4	1	1	2	1	1	1	4	3	1
R_eOEFfbvY55KRtRP	2	1	2	1	4	1	1	1	3	1	1	1	4	4	1	1
R_8bIXFrv4VBlvVyZ	2	3	3	2	1	2	3	2	2	1	2	1	3	5	3	3
R_0TIG4iZ3JFN76Ad	3	2	3	6	1	1	1	1	2	2	2	3	3	2	3	1
R_3DfMsLnqK54HqcZ	2	3	2	2	4	4	3	2	4	1	1	2	5	5	3	2
R_5cd8BDkYcGfGLKl	2	4	1	5	5	4	4	3	5	1	1	5	5	3	3	1
R_bwwc7dPFEcp1azH	1	2	2	2	2	2	2	2	6	1	1	1	4	2	5	2
R_5ceQk7pgvAecMAt	4	2	2	2	3	2	2	2	4	2	6	2	2	3	4	2
R_3sXNbQYRlZaMb3L	1	2	1	2	6	1	2	1	1	1	1	6	2	4	4	6
R_4ORQ8jYm1JwWwND	2	2	2	2	2	2	2	2	2	2	2	2	2	3	4	2
R_71b9fvukXBUQ5dr	2	4	4	4	4	2	2	2	2	2	2	2	4	2	4	2
R_6Dvhy7Alhw5wqIR	1	1	2	2	2	4	3	2	4	1	2	1	3	3	2	1
R_eLQkgmeJRWdZ1Vr	2	1	2	1	2	2	1	1	2	1	3	2	1	4	4	2
R_8AhxnQPe8mJkUoR	1	1	1	3	3	1	3	3	5	1	1	2	5	5	5	2
R_cLU7KRGW2XvEql7	2	2	2	1	2	2	2	1	2	1	1	1	1	1	1	2
R_5uxk08XTwJpUk9D	1	2	1	3	1	1	1	4	1	1	1	1	1	4	3	1
R_6mrinfsu6CeSmBn	3	1	2	1	1	2	2	2	1	1	5	1	3	5	2	2
R_5AzMzLGZTUhhjKt	2	4	2	2	2	4	4	1	2	2	4	2	4	2	1	1
R_3VHaciSzwJGKIU5	1	1	2	2	2	1	2	1	2	1	2	1	3	4	2	2
R_e9cPjWuFpcer4B7	2	2	2	2	2	2	4	1	5	1	2	2	1	5	2	1
R_9U2zxMLVAPcvQUd	2	2	2	2	3	2	2	2	4	2	1	2	2	4	2	2
R_6LIAgEx6sspizpX	1	1	2	1	2	2	2	1	1	1	2	1	4	4	1	2
R_cIxZunCo2wnTfVj	2	1	2	2	2	1	2	2	2	2	1	1	3	4	2	2
R_0ofhSCmeppIQ8kt	2	2	2	2	2	1	1	2	2	2	1	3	4	2	4	1
R_e5KJQmN6txthTRX	4	5	4	5	2	3	2	4	2	1	3	2	3	2	4	1
R_78kR8ERViieBuyF	5	1	5	3	5	2	2	3	3	1	2	2	5	1	4	1
R_dguQPTfUoDzSKB7	2	2	4	1	2	2	2	5	4	2	4	3	1	5	4	4
R_834xbT3yZzu1O7z	2	2	2	2	4	2	2	2	6	1	2	6	4	5	2	2
R_7WXquZJy8WlgXAx	2	2	1	3	3	2	1	3	4	2	1	2	2	4	5	1
R_es7hPPlfD7bdd65	2	4	2	1	1	3	2	5	1	2	2	2	5	1	3	1
R_3rrKtkb2VvC3uG9	2	2	1	1	3	5	3	3	4	1	1	1	3	1	4	1
R_4HGIGYFIvMxLWcJ	3	2	1	2	3	2	2	2	2	1	2	2	2	3	2	2
R_0Gj2hZlxlaPtHbT	2	2	2	2	2	2	2	2	2	2	4	2	2	3	3	2
R_6RlkuyWJYcIIsmN	5	3	1	2	2	4	2	4	2	1	1	1	4	5	1	1
R_2hLYvspULpn8NnL	2	5	3	2	4	3	5	4	2	2	2	2	4	4	4	2
R_6JOosydU46ZndMF	4	2	3	2	4	4	3	2	4	2	2	2	4	4	4	3
R_1QTm7VrpDX1OAi9	1	2	2	2	2	3	1	2	2	1	2	2	2	4	1	1
R_ba8iHG84IJ8cW7X	3	2	4	6	3	3	3	2	5	2	6	2	6	6	6	2
R_eLIdYhExxkQtUZn	2	2	3	2	2	2	1	1	2	2	2	2	1	4	5	1
R_bQ13TaeUPFsxVJP	2	2	2	1	2	1	1	2	1	1	1	1	2	4	1	1
R_3pDedyU4fM1kOXj	1	1	1	1	3	3	3	5	2	1	6	1	2	2	4	1
R_1z8h1XMT676UOwd	2	2	2	2	2	2	1	1	4	1	1	1	4	4	1	2
R_5C49A94jWehNBB3	2	3	3	2	4	4	3	4	3	1	2	1	5	1	5	4
R_5cKMfR48zQytYc5	3	2	1	2	2	2	2	1	4	2	2	4	5	5	2	2
R_dmR80BQCC0tAFuZ	2	2	2	2	2	2	2	2	4	1	1	1	4	4	2	1
R_6JZKVRyNZK6U0zX	2	1	2	1	2	2	4	1	1	1	1	1	4	4	1	2
R_1TXxdyLg1UFCx4V	2	2	2	2	2	4	2	2	2	2	2	2	4	4	2	2

## Sheet: Statements
section	Statements
General Principles	The principal basis for terminology adopted in this field should be panel A observations (i.e., the nature and extent of language difficulties), with information from panels B and C playing a supplementary role.
	Terminology needs to be flexible in order to be suitable for different needs in terms of policy, education, clinical practice and research, but within each of those domains, we should aim for clarity and consistency.
Terminology for types of language impairment	The overlapping subsets shown in Figure 1 (from panel A) all refer to problems with language. The generic term Language Impairment is recommended for situations where it is useful to adopt a broad category, where there is difficulty differentiating types of language difficulty, or where difficulties affect many domains of language.
	More specific terms may be useful for specialist SALTS/SLPs or for researchers, to indicate specific types of problem. This terminology is likely to change as knowledge advances.
	The grey area in Figure 2 shows cases where the main problems are in the language learning domain (as evidence by tests of memory and learning and/or lack of response to intervention). For such cases we propose the term Language Learning Impairment.
	For children whose main problems are with pragmatics/social communication (shaded area in figure 3), and who do not meet diagnostic criteria for Autism Spectrum Disorder, we propose the term Social Communication Impairment. (N.B. the alternative term Pragmatic Language Impairment creates potential confusion if the acronym PLI is also used for primary language impairment).
	For children whose main problems are with phonology (shaded area in figure 4), we propose the term Phonological Impairment. This excludes cases where there is a structural or motor cause of a speech difficulty.
	For policymakers, it can be useful to have a broad category that encompasses the full range of language problems in Panel A, and also includes cases where problems have a clear physical basis (e.g. dysarthria), affect speech fluency, voice or auditory perception, or involve other aspects of communication (e.g. use of augmentative or assistive technologies). The term Speech, Language and Communica…
Risk factors	Where a risk factor, X, is present, the impairment can be described as Secondary to X, provided that the language difficulties are consistent with what is known about the impact of X.
	The mere presence of a risk factor does not necessarily mean it explains the child's difficulties. For instance, a child with hearing loss may have language difficulties affecting mastery of sign language; a child with English as an Additional Language may show evidence of language learning difficulties rather than just limited language knowledge.
	In clinical contexts, there does not seem any justification for allocating services according to whether language difficulties are primary or secondary.
	In some contexts (e.g. research on aetiology), one may wish to restrict consideration to cases who do not have any known risk factors, and in other contexts it may be useful to make explicit that there is a lack of risk factors. Please use the next 3 items to indicate your views on different options for terminology for such cases (and use comments to expand on your rating or make additional sugge…
	The preferred term for cases of language impairment that are not secondary to specific risk factors is Primary Language Impairment (see also items 14 and 15).
	The preferred term for cases of language impairment that are not secondary to specific risk factors is Specific Language Impairment (see also items 13 and 15).
	The preferred term for cases of language impairment that are not secondary to specific risk factors is Developmental Language Impairment (see also items 13 and 14).
Additional developmental difficulties	Developmental difficulties in non-language domains are common and are likely to affect prognosis. Additional difficulties in the areas shown in panel C should be noted but not used as exclusionary criteria.

## Sheet: Comments
ResponseID	Q1b	Q2b	Q3b	Q4b	Q5b	Q6b	Q7b	Q8b	Q9b	Q10b	Q11b	Q12b	Q13b	Q14b	Q15b	Q16b	Do you have any comments on the figure above?
R_cYBwzqu4ivWh9qJ			Impairment or Impairments?		My concern is that in education there may be a lack of understanding that a language learning impairment can also affect social communication/ pragmatics. In my experience this is an enormous area of concern especially when linked with language knowledge and phonology difficulties.		Why exclude children with structural or motor difficulties? It is possible for them to have both if we are assuming that phonological difficulties are associated with the processing of sounds. Assessments based on the input of sounds, and such things as spelling for output could help determine the phonological element of language.		It is the rider that is all important: the onus must be on the assessor to prove that the language difficulties are consistent with what is known about the impact of x. ------ young people who have had difficulty getting services for instance: they have MLD but speech and language difficulties which are inconsistent with global delay, or Asperger's with specific language impairments not consisten…				In terms of education this could become exclusionary especially taking into account the number of young people who have co-occurring needs.	As stated above I prefer this label but wonder of Specific Language Impairments could be more appropriate to some young people	This appears to give a medical aspect which is not always useful, for instance in the educational context.		A very clear layout. I would have liked to add to reading and/or maths difficulties. How are we defining IQ and does it just attach to two areas. If IQ is to be included we should consider how it is assessed, but also how it may attach to or affect any or all of the co-occurring problems.
R_ebTqVBlGUNh60eN	Although if A is limited to oral language I think this needs include written language/ literacy difficulties.	I don't think it should be 'flexible' across these domains. If we can't achieve some sort of consensus within the profession what hope is there for our relationships with key stakeholders in terms of trying to come to some sort of understanding with them e.g. those we want to work collaboratively with in education.												Too much confusion now about this term- needs to be out of use!	Not appropriate to older cases.		Language learning as an element of assessment is vital but not used typically in practice- we need to develop effective methods of doing this and where we do have methods e.g. dynamic assessment then we should be using these in practice. / /
R_2o7JoTNgC3lqSIR	We feel that all three elements need to play an equal part in a full assessment. You cannot separate one part of a child's functioning from the others. The functionality in practical context(s) needs to be assessed and it is hard to see how you can do that without taking account of the 'whole child'.There may be instances where a subsequent, follow-up assessment might like at specific aspects of …	This is why the situation is such a mess at the moment. We need clear terms that everybody uses and understands, or at any rate could do so. This is the only way that we can get the recognition and profile that language impairments should have, but currently lack. / We thought the point of this exercise was to reach a consensus on terminology.	In what circumstances might we need an umbrella terms to cover all of these areas? Is a weakness in language knowledge always an impairment? Might it not just be a relatively short-term that can be dealt with quite quickly? Or is that not what this means? I'd have thought it would be possible to distinguish a phonological disorder fairly easily from a morphological-syntactic impairment quite easi…	We do favour the use of more specific terms, but not just for specialists. It can be helpful for everyone, not least parents, to have a clear picture and understanding of what the terminology means, how their children are affected, and how they can best be helped. Practitioners should not talk in a secret code.	On the whole, yes, I agree. It does at least describe the condition accurately, though I might prefer the term language learning disability.	I feel that if the difficulties are solely with the use of language, and there is no significant impairment of social skills or rigidity of thought, I would probably prefer the term pragmatic language impairment. In my experience, most children with social communication difficulties do have some autistic traits - arguably they should perhaps be diagnosed with ASD, but not everybody would agree. I…	Yes, I would agree - phonological impairment or disorder.	I disagree that we need to have a separate label for policymakers to use. It is not helpful if, as in the case of SLCN, the general public does not understand or use it, and those who do use it - organisations, professionals and policymakers use it to mean different things in different circumstances. Whatever definition you use, the term is not helpful for parents.	I am assuming that this question is talking about the situation where a SLT has assessed a child and is writing a report with recommendations for intervention. If so, I would probably agree - provided that the therapist has the necessary expertise to make this judgement. If we are thinking about some other scenario ( such as ?), I might not.		This is a difficult one. Of course, all other things being equal, decisions about service delivery should be based entirely on clinical need. However, in the real world, this is never the case. The argument for prioritising intervention for children with primary language impairments is that, given the right help, there is every chance they could go on to live 'normal' lives. The same is not neces…	Yes, that might well be the case.	I prefer SLI - see below.	Of the three options, we might as well stick with this one, as it entails the least amount of change. It is the term most commonly used in research, and so a lot of researchers would probably carry on using it anyway regardless of what decision the CATALISE project reaches. However, the term has been in use for many years, and is not one that has worked well for children and families. So there mu…		Given that these are so common in children with language difficulties and non-verbal ability in the average range, this needs to become normal practice. A recognition that this is a typical profile will, hopefully, mean that the condition is more widely recognised and help more readily available for children and families.	I feel it would be helpful to clarify what we mean by the terms 'language knowledge' and 'language learning', and how and why they need to be differentiated. I think I know the answer, but would like to check that is what everybody else thinks it means.
R_bOrkJKVQ6T8FeGp					I would still imagine kids with phonology problems have language learning problems so not sure why that one is stuck out there in this instance... similarly for pragmatics... surely both are encompassed within language learning ultimately ...?		Ok terrific - this is clearer and goes back to my point in number 1 - should definitely alter the wording associated with figure A to remove reference to the term speech because really phonology falls under language and therefore you would be clearer about the fact you are language focused seeing as you already have this exclusionary criteria here. yes expressive phonology is viewed as 'speech' a…	This seems to be directly contradictory to the point made above in a way - Panel A says 'speech' but then you say in item 7 that you are not including speech - and then we say speech again here in item 8. The term SLCN is used in the UK but nowhere else... but I do agree this is a nice term. I don't agree however, that it fits with your figure in Panel A - nor with your statement in item 7.	Don't like the term risk factor when referring to a genetic syndrome... nor the term 'secondary to X' as the phenotype may be directly implicit with the genotype so I don't see that as secondary but as part of the same condition. But that is just my bent. Am sure many geneticists would agree. A shame we don;t have their input. As regards brain injury or other issues - I agree with this statement.	I don't agree with this statement depending on the 'risk factor'... as above.			I prefer the terms idiopathic or developmental	I prefer the terms idiopathic or developmental	Or idiopathic		A. says 'speech, language and communication' - but articulation disorders and motor speech disorders (which are separate to language) are not noted here and I agree they shouldn't be. I think there needs to be more clarification around whether you are just looking at language or other areas. I thought this was language focused and feel it should stay language focused. Phonology falls under langua…
R_1L0uyOsRR9gYKAB	I would agree in the sense that A describes the S \& L picture and this could be secondary to eg ASD but I expect in practice that ASD would become the primary term for such a child						I agree but wondered where you would then put some of the motor speech production problems such as dyspraxia										There are a range of rare epileptic conditions such as Landau Klefffner Syndrome that give rise to onset S\&L problems and CWCS epileptiform disturbance in sleep where the disorder can be quite insolent and a range of neurological neurodegenerative conditions that can first present with sppech and language impairment so I suggest that we enter somewhere neurodegenerative /and the wide range of le…
R_bDBwfKBpPTJqjjf	I think this depends entirely what you mean by 'field'? The terminology requirements of a 'basic researcher' will be completely different to the requirements of the on-the-ground clinicians. From my perspective (as a 'clinical researcher'), I disagree with this. One can't hold the langauge difficulties of a child above and beyond everything else, and relegate everything else to a 'supplementary r…					I'm unsure why you would adopt a new term - 'social communication impairment' - when the DSM has proposed 'social communication disorder' just two years ago. Why not use this term? I'm not sure the benefits of adopting yet another term?											I wasn't sure if you are recommending $A-> B ->C$ is followed sequentially or in parallel? If the former, then I would suggest that it should be $A->C->B$.
R_23qAFVuJCo6YHOd		I don't know what you mean by terminology being flexible. That we should use different terms?	I think a more generic term such as Language Impairment covers those whose difficulties with language may result from HI for example rather than being used to describe those with a mixture of phonological/semantic/pragmatic difficulties.	I agree with this if it is saying more specific terms such as pragmatic language or semantic language? These terms are useful as descriptors.	My queries are: - would 'language learning' include 'processes' such as severe word retrieval difficulties? (I appreciate these will probably go along with phonological/ semantic difficulties.) Would it also include difficulties processing language due to speed/ complexity of language? In terms of pragmatics - for example inferential reasoning or difficulties talking on the right topic, would the…	I could agree with this comment. However the term Pragmatic Language Impairment could be used, if we choose not to use the terminology Primary Language Impairment. However, I appreciate that others may still use Primary Language Impairment. / / If a child has language difficulties AND some problems with pragmatic aspects of language (I would suggest this is the case for many students), would we t…	However, bearing in mind that phonological difficulties can be the main issue in terms of language difficulties.	I agree, mainly on the basis of it being already in use.			I agree, though the actual intervention may differ.		Concern regarding this term is that a child could have have severe unexplained language difficulties but could have other needs e.g. DCD needs which are more severe/ having a greater impact at a point in time. Would Primary Language Impairment then still be appropriate? We need to be able to use more that one term, including a term to describe the language impairment even if it is not having the …	We just need to be explicit what we mean by 'specific' as in the case of 'Specific Learning Difficulties'.	I am not sure this is appropriate for adults with language difficulties.		Re the 'language knowledge' circle- Is this semantic/ conceptual knowledge and grammatical knowledge? / Also to clarify- what language learning refers to and does not refer to- explanation for why the language learning circle is completely inside the knowledge one, but not completely inside the pragmatics or phonology one.
R_6tiOrhFOdV4NANf			If the child also uses linguistically based speech errors, then I think speech needs to be included in the description. There are implicaitons for interventon choice for the speech difficulty and risk for literacy difficulty.	What will be more important for researchers is full description of participant groups and verification of language profiles if participants are referred for a particular study from field SALT/SLP		I like social communication impairment as it gives clarity to other professionals.	While I have no real problem moving to 'phonological impairment', current terminology is speech disorder / speech sound disorder and I don't think there's been the same opportunity and/or number of people on the panel with expertise in speech impairment to discuss terminological issues in this area. / There also is a lot of literature around sub-typing of types of (linguistically based) speech di…					This needs to be alongside other research that more closely mirrors the clinical context/caseloads
R_cCuacCYZiqQHKgl	This seems reasonable.	I think there are times where the local constraints on service etc. require flexibility whereas this is not the case for research. However we would like to have a way that research can align with clinical populations. This may be resolved if most research were focused on dimensions of individual differences in language either across the ability spectrum or within regions such a poor language. My …	This seems reasonable.		This clarifies the notion of language learning; however it seems to me that this addresses the question of why the child has poor language ability whereas the others concern the domains of language affected. The notion here is that some children may have poor language abilites due, at least in part, to poor learning mechanisms that are important to language development. In this respect, this noti…		I would only include children with phonological awareness in the category.	This probably come close to the practice in the U.S. at least in the schools where diagnostic categories are not emphasized.	Some don't like the term secondary as it seems to imply 'subordinate to.' If there were a way to avoid this connotation it would be good.	I think these terms could make a claim to at least partial cause and in some cases the evidence may be strong. Certainly for children with hearing loss the case is pretty strong.	Yes. At this point our interventions are rarely focused on the etiology.		I like this term, in that differentiates between those with associated conditions (secondary) and those without. This may be more of a term for research than clinical service since the primary/secondary distinction makes no claim about ability to respond to intervention.	My problem with specific has been mainly in the research domain where often people in other disciplines (linguistics in particular) take this to mean that these children are fully capable in all other domains. Then when you try to publish data that shows poor non-language performance, these people (reviewers) become confused or even argue that you can't have selected your subjects properly.	I tend to use this term as the umbrella for both primary and secondary.		This generally reflects my thinking. I am unclear about the notion of language learning as it could refer to how language serves the child's learning i.e. classroom performance or it could refer to learning systems that support language development. Also, I'm not sure what phonology contains. Does it include speech sound disorders (articulation disorders)? --- clinical and research experience sug…
R_eOEFfbvY55KRtRP			But see my comments about the diagram above	Yes - I think there is a clear case for a two-tier system which allows researchers and specialists to identify sub-groups of Language Impairment, but that terminology outside of those scenarios should have a consistent, lasting and simple nature for the identification/specification of service need. This might allow for a consistent and more robust approach to diagnosis for LI in the same manner a…	I am not sure I can agree. Maybe I have been around too long but this reminds me of the '70s/'80s (largely US literature) approach to additional learning needs of children with reading/spelling/language difficulties. / On the other hand, there is merit in clarifying that it is the process of learning a first language which has gone awry in these children.	I do think that it is important to get clarity on this - even with the shortcomings of hte DSM5 approach to autism/SCD differentiation. SLTs can use PLI if they wish but it is very difficult to use outside of specialist centres/researchers. If it is adopted I assume that the criteria in DSM5 will be adopted?			My view on this is that association is a better word - it is less directional than secondary. Secondary to me implies that this is the ONLY factor involved, which is rarely the case. But I dont feel too strongly about that.						I would prefer this to be used. SLI has a history of being associated with syntactic/morpholigcal impairments only; this can be confusing in the literature. Primary LI would be useful as it suggests that the main difficulty is language but it is unknown outside of a few texts and would need introducing carefully.		I think this is a simple and clear message which sets out the basic components of a broad assessment. I am not quite sure how to interpret the diagram on the left hand side (Panel A), especially in terms of the overlaps, although I can see that these are useful titles for main areas of difficulty. I can see that this is picked up again in QII but again am not clear on interpretation of these spec…
R_8bIXFrv4VBlvVyZ	yes, panel A best captures the key areas that should be the focus-most of the factors in Panels B \& C are necessary but supplemental-as we agree that there are a group of children with a key need in the area of language, then language related factors are our primary concern; however, included in the factors in panel C are references to areas related to cognition and social communication, which a…	I would argue that being flexible 'over time' is necessary to account for future but as yet unknown advances in knowledge; but 'in the moment', we should aim for greater consistency and less flexibility across domains-differences in terminology in health v education or SLT clinical practice v SLT research have impacts on children with language needs; I can now see that this is picked up in number…	I agree with use of 'language impairment' in the context of 'difficulty differentiating types of language difficulty' but am unsure why it would it always apply where difficulties affect many domains of language-'domains' of language might need to be specified to better understand why it would apply here? Could it not be the case that for example morpho-syntax and phonology are both impaired and …	I can see a value in more specific terms-e.g. the early work to identify subtypes of language impairment (e.g. Rapin \& Allen; Conti-Ramsden et al) had value at the time, it generated useful conversations in clinical practice about children having different profiles and thus different intervention needs-but as knowledge evolves usefulness of 'subtypes' has been challenged; whatever the terminolog…	yes, with the proviso that the types of tests-linguistic and non-linguistic processing for example- need to be better specified; my observation is that much assessment involves static testing which may/may not tap into stored language knowledge and ability to learn; there is an over-reliance on standardised test batteries with an emphasis on modalities -receptive/expressive \& which conflate lang…	Social communication impairment might be understood by a wider audience/group of stakeholders-it allows for the heterogeneity that exists within this cohort of children. I think 'pragmatics' can be interpreted both narrowly and broadly among clinicians \& others-Adams et al's conceptual framework might be useful here	I think we need to be careful in our defining criteria for this one. Children who start off with an articulation impairment may develop a phonological impairment, in that they, as described by a colleague 'phonologise' their impairment-( I think Martin Ball may have done some work on this) so for example a child used the same nasal fricative sound for 's' and 'sh', but for him ultimately these ha…	I think this is a useful term but there may be challenges applying across countries/jurisdictions	I agree and it is very important that the second clause is retained. the difficulty is that the impact of X in terms of language difficulties may not be well known across the possible risk factors to the same degree.	yes, I think it's very important to allow for this possibility-but challenging in terms of implementation and differentiation in practice-given the shortcomings with assessment processes already identified \& the lack of capacity in services to use dynamic processes and monitor responses to intervention. I think the differential diagnosis processes involved are also worth separate recommendations…	As a general principle yes, but the capacity of services on the ground and how they have become differentiated/specialised over time as services have developed, is an issue-so a child who has language impairment secondary to for example, autism, may require intervention approaches and supports that a service that deals predominantly with children with primary language impairment may lack capacity…	yes, there may always be a research or clinical practice need to either investigate or provide a service for a group that is relatively homogeneous in presentation.	I am wavering between primary language impairment and developmental language impairment. On the one hand, I think Primary is more neutral regarding age, and it is easier to conceive of the lifelong nature when applied to an adolescent/adult. On the other hand, I do understand the arguments for developmental language impairment and the concern that 'primary' is confused with a level of education. …	Based on current knowledge and experience over years, I no longer see SLI as a valid entity or useful label. There are two few children who are cases of pure/specific language impairment, those that I have encountered have milder difficulties for the most part.	see my comment for number 13 above.	There are very different areas included in panel C. This item needs to be interpreted in the light of how we conceptualise and whether we are comfortable with 'primary' language impairment' if we agree on this, then some factors are understood to be excluded in order to arrive at a diagnosis of primary LI, but would not be, in the case of secondary language impairment. / If this statement is inte…
R_0TIG4iZ3JFN76Ad
R_3DfMsLnqK54HqcZ		Sorry but I am not sure what is meant by this question. What is meant by the term 'flexible' - so do you mean broad terms which are accepted across the different contexts and then subdivided/further specified in individual domains? If so I would agree.	I prefer impairment to disorder or disability in line with the ICF use of the terms. Disorder implies a medically identified cause and disability implies the persons experience of disadvantage/exclusion arising from the interaction between their environment and their impairment as opposed to the underlying cognitive \& linguistic processes of the LI.	HOWEVER we should not encourage individuals to devise their own sets of terms which represent their beliefs about types of LI which are not empirically derived otherwise we will end up with a many headed hydra of subgroups which are not stable or robustly/reliably identifiable if assessed using different assessment tools. This process should decide these and we should recommend a regular review e…	Is this distinction between Language Learning and Language knowledge supposed to be differentiating between children who have poor language knowledge because they have not had sufficient input but have intact language learning mechanisms and those with poor language learning ability? / / So biological/genetic/processing impairments versus environmental by another name? I do not believe we are abl…	I think if we are making the distinction that these children do not meet autistic criteria and if we are being specific about what pragmatics are (i.e. using Cathy Adam's helpful distinction between Social Communication, Pragmatics and Language impairments which underpin the difficulties often labelled as PLI) then we should use the term pragmatic language impairment. I think Social Communication…	I like having these children here to acknowledge the importance of phonology in LI but you can't exclude structural/motor causes as many children have both phonological and articulatory (motor) errors going on at the same time. And children with Cleft palate often have phonological difficulties - this rather needs to be defined by INCLUSIONARY criteria - so the error represent differences in the …	My research would suggest his has been helpful at a policy level and that teachers do have an understanding of this term but also of the subgroups within that. You do need to subdivide clearly but I believe it has been helpful.	I think given our current level of knowledge terminology needs to remain neutral about this. We do not know enough to say that a LI is secondary for any of these conditions/risks. / / Social disadvantage is really problematic I think saying an LI is secondary to social disadvantage is not possible and does these children a disservice and could be very pejorative. Their LI is just as real, they wo…		No but that does not mean all children should receive the same service. However this distinction should not be the deciding factor. Rather the intervention should be tailored to the child's needs and the type of intervention which is likely to see improvements for a given child based on their profile - not their 'diagnosis'/subcategory.	However I would also encourage the research community to collaborate more in order to conduct well powered studies which reflect real world populations and to be able to explore the influence/effects of additional risk factors on aetiology/outcomes/response to interventions. In this way findings will be more readily applied to practice and gene environment interactions not brushed under the carpe…	I think we need to remain more circumspect about the primary/secondary distinction as described above I think we can say LI or LI co-occurring with xxxxx but not secondary to.	I have a huge problem with specific! I will not rehash these reasons which have been covered before!	I disagree with the primary secondary distinction as described above so this may be a very helpful descriptor just to distinguish from acquired but not to imply the primary secondary distinction - I guess I just wonder if we need developmental at all.	LI co-occurring with xxxx or xxxxx with co-occurring LI would be a good way forward with the one named first being the one which is the current main focus for interventions/adjustments. In this way the LI is acknowledged and more likely to be addressed but not given too much weight where other factors may need to take precedent (e.g Learning disability).	Figure A is very useful and clear. - I would like to know more about the distinction between Language Knowledge and Language Learning to be sure about this distinction but I imagine that will follow. / / Figure B is OK but I would not call 'Non-English home background' a risk factor. It needs to be taken into account but it doesn't place a child at an additional risk of having LI. It needs to be …
R_5cd8BDkYcGfGLKl	I think something that reflects nature of the difficulty without making assumptions about causes is probably useful	we don't have flexible terminology for autism or dyslexia. We should have one term that is applied across contexts, but of course descriptives are necessary to highlight strengths and needs.		I think the approach currently taken with ASD in DSM-5 is a sensible one. There is one term, and then a number of descriptors. It would be preferable to diagnose language impairment and then at each time of assessment highlight presenting concerns and co-morbidities (which may change over the course of development).		If you are going with this option, I would use Social Communication Disorder term, to be consistent with DSM-5.	speech sound disorder is pretty commonly used I think and makes no assumptions about the causal origins	this would be ok as long as Language Impairment could be recognised independently in its own right.	that is a big assumption and we do not know that language impairments are 'secondary' to X.		they still need to be addressed, regardless of where they come from.	will probably get further in understanding aetiology looking at traits rather than small, homogeneous groups. might be more informative to see how risk factors are related to causes/outcomes.	will be confused with pragmatic language impairment (PLI)	if it is taken to mean 'idiopathic'	adults may not feel comfortable with this		I'm not sure I understand the figure on the left: why is language learning inside the knowledge circle? isn't that the skill that surrounds them all? or is the assumption that phonology/pragmatics are learned in a different way. / / I would also add information from teachers and/or school performance to A. Family History to centre column / / on the right side, it looks like you are equating adapt…
R_bwwc7dPFEcp1azH		Flexibility means that some authorities can choose only those at the more extreme end of the definition so the terminology needs to be very clear			See comments in 1	This term also mirrors the DSM-V so should be clear to others		However we need to increase the use of this term outside of the U.K. And bring into the academic literature also	I agree apart from the issue of an non-English background which is a little misleading as it does not explain someone having a language impairment? It could just be lack of knowledge /exposure?	See above	This has been very problematic in Ireland where only those with high nonverbal IQ (90+) are seen as warranting intensive SLT services as their language difficulties are 'primary'. This has no real evidence base to support it and means that those with secondary difficulties miss out on services	Yes, to determine the efficacy of an intervention for example you may want to restrict it to certain groups initially and then widen the criteria			As a lifelong condition, developmental does not see, appropriate	Excluding these factors in the past has led to the problem with the term 'specific'	I like the idea of the term 'Language Learning' as it is useful for those who do not wish to use a static assessment and for children with EAL as it considers the learning potential of a child / I assume language knowledge can b broken into the various domains of vocabulary, grammar etc
R_5ceQk7pgvAecMAt	Acquired brain injury, autism and known genetic symptoms may suggest a different course, and different treatments. Hearing impairment is obviously important to consider in validity of assessment, but individuals may have language impairment in sign language, in any of the aspects of panel A, which would then apply. If hearing impairment is partial and sign is not used, Panel A constructs may be i…				I don't see this as an improvement over LI, and I am concerned that this will result in discrepancy definitions, even if the secondary consideration is memory etc. rather than nonverbal IQ. Lack of response to intervention may be caused by various factors.	Is there any interest in correspondence with DSM-5 social communiation disorder? Other than that consideration, I prefer the term impairment over disorder.			It depends on how partial the impact is. Also, other factors need to be considered.					SLI tends to include nonverbal IQ considerations.	This usually means not acquired e.g., due to brain injury.		Looks great! Are internalizing problems (besides social anxiety) meant to be included in the category behaviour problems?
R_3sXNbQYRlZaMb3L					I am not sure; I would worry that some parents, nursery and school staff would latch onto the word 'learning' and understand and describe the child as having 'learning difficulties', which would then have an impact on the child's progress.	I think that 'social communication' is more widely understood than 'pragmatic', so I prefer it.									I like the explanatory power of the 'developmental language impairment' label, but don't think it makes sense here, because children with language impairments *with* risk factors may also have developmental difficulties.	I would like to understand more about how they affect 'prognosis', and which aspects of prognosis.
R_4ORQ8jYm1JwWwND					Sounds reasonable, but I don't think this is the way the term Language Learning Impairment is currently used in many contexts.				OK, excluding langauge impaiment due to non-english home backgound.				This term better describes the population.	This term is more widely used, so we should consider if the slight difference is connotation is worth changing the tradition.			A. In terms of dimentions of language, there is some evidence suggesting vocabulary and grammar are separable dimensions. / B. What about various in utero and perinatal risk factors (e.g. FAS, prematurity...)? It is NOT evidence-based to claim that non-English home background is a risk factor (unless we are talking about risk of becoming bilingual).
R_71b9fvukXBUQ5dr		Problems have arisen due to too much adaptation to 'different needs' - consistency across domains is needed.	Prefer language disorder - to fit existing classifications. Accept 'impairment' may be a gentler term for families to use.	Two statements here. Terminology will no doubt change as knowledge advances - agree, obviously. / / But at present the same terms should be used by SLT/Ps and researchers, modified as required by e.g. severity ratings. / /	Memory tests and (especially) response to intervention are often not specific enough to locate problems in language learning as opposed to language knowledge. This whole section does not identify a term that includes language knowledge, such as limited knowledge of grammar or semantics, which may not be related to memory or intervention. LLI is more associated with schools, and literacy, and used…	Again, prefer social communication disorder, but would suggest consistency with whichever term is chosen across 3, 5 and 6.	But of course children can have both: e.g. children with 'cleft palate' errors which are structural and also 'developmental' phonological errors in the same speech sample.		Non-English language home background (not non-English). Here 'language impairment' maybe works better than 'disorder', as EAL in itself is usually considered as limiting language proficiency, not risking language impairment/disorder, although these may co-occur with limited proficiency.	I.e. existing separately - co-morbidity? Can we use that term? Easier than trying to describe?					Actually like this term, but gets confusing as children age.	I think - is this criteria not excluding LI of some sort? Phrasing?	Low IQ is not considered a risk factor, following CATALISE I, but the distinction being made here between risk factors and co-occurring problems may not be clear to readers. / / Should be 'Non-English language' home backgound (not 'Non-English'). EAL does risk lower language skills/attainment/proficiency, but not language impairment per se - so is it a risk factor?
R_6Dvhy7Alhw5wqIR		and there are a wide range within each of those areas who find the terminology muddling--can we also highlight parents	however this implies not only that there is a deficit in some aspect of language but that it is also impairing for the individual in their lives--these two concepts were separated in both the DSM and the ICD with disorder being used when both a deficit and functional impairment	I agree for researchers who will need to continue to define the groups or individuals to which they refer	but is this discriptor used after a test eg childrens memory scale or after intervention	prefer Adams synthesis defintion of soc comm impairment ie includes NVC, social cognition etc whereas pragmatic lang impairment does not require these features and is what it says--acronyms should not present a problem	gradation of pure phonological impairment to oro-motor delay in motor organisation so the exclusion is problematic unless more clearly defined eg neurological disorder, palatal dysfunction brain stem deficits etc	but so large a basket it may be rendered impractical for the individual and very often includes ASD,	the language deficits and needs should be specified regardless of cause but of course cause should also be mentioned--analogy with multi-axial classification	so often the additional problem is overlooked	although acquired injury to the brain may be different from this generalisation	research	is family history included-- very common risk factor--as is intellectual disability as this is largely about intervention, I do not think the primary /secondary distinction necessarily helpful	again what about fam hist / / I agree if talking about ABI but not for dev disorders	but what is the objection to disorder--it is what is used--and has been- for some years in the classification systems simply means a condition without clin/path correlates--that of course may change but it combines deficit with impairment / / lots of discussion in ASD world re condition which many prefer		defining and distinguishing lang knowledge, learning and use and phonology may be very difficult and time consuming and apart from a speech problem may not be essential?
R_eLQkgmeJRWdZ1Vr			Agreed but impairment / disorder can sound very medicalised to our education colleagues.								However if language is secondary to a pariticularly difficultly the primary difficultly may well impact negatively on how effective intervention is.		Yes I do prefer this label for impairmnet that is not secondary to specific risk factors. Could be confused with previous Pragmatic Language Impairment (PLI) as it will probably be abbreviated, but I think we can get over this.	While we may miss the loss of this term due to the body of evidence built around it, there is a consensus that rarely do children present with pure language impairment.			We also put a lot of emphasis on the impact of the difficulty and the potential of the Speech and Language Therapist being able to reduced that impact.
R_8AhxnQPe8mJkUoR			GOOD GENERIC TERM.	Professionals can always use descriptors after a specific terms. One would not want too many terms.	The introduction of a new term in the field needs to have a very STRONG rationale in oder to stick. Not sure that given the rest of the terms suggested, Language Learning Impairment is a winner and it is likely to be shortened to LI. / / There is an elegance when the whole terminological mapping done here is seen, but in reality people will be working with children and young people and may defaul…	And it matches DMS-V.	There are issues here with the whole field of speech sound disorders and overlaps with phonological difficulties. / There is an assumption of 'main' problem, which developmentally is an issue in itself (as to how to establish it). / / But it is a term in wide use. So a number of advantages	It is in use but a big unbrella including fluency etc.	I am not in favour of having causality applied to risk factors. It could be that three factors are present but we do not know how they interact, for example: / Johnny a child with LI secondary to ASD, non-English home background, and mild unilateral (moderate in L ear) hearing loss. / / Assessment and discussions with parents do not proceed nor read like this. Which risk factor is causal in Johnn…	Agree and we do not know how they interact. In reality, children bring a number of issues, risk factors, subclinical symptoms of known conditions and more.		Yes, specific research questions.	See comments above regarding risk factors. I believe the field does not benefit from specific terms that are 'agreed'. Clinicians, professionals and researchers can qualify any label. No need to universalise what we call them. Clinical judgement may well be that LI is the main or primary problem of that child without having to use a label. / / Again, LI as a 'main problem' or primary diffculty is…	How do we know? Does every clinician have the time/tools to discard risk factors and known conditions (unkown conditions) to establish SLI as described above, i.e., not secondary to specific risk factors?	Same applies. And none of them map to DSM-V Language Disorder. Perhaps one could propose that as a generic term with a published criteria recognised internationally?	BUT Why restrict non-language domains as exclusionary criteria? How about in research just like 12 above? There is a need to have consistency in the survey as to what is being asked to be judged. One would need a caveat to say except in some contexts just like above in question 12. / /	I believe there are a number of issues that could be usefully considered in some detail. There are some key risk factors with known 'risk load' (e.,g. doubles your chance or triples your chance) that are not included under B. For example, family history of affectedness (which is not the same as known genetic syndrome such as Down Syndrome). Gender is another known risk factor. There are also cogn…
R_cLU7KRGW2XvEql7		We must be careful to consider terminology used in general SLT practice where the majority of children are seen and not just be concerned with those children with very severe disorders who are educated in segregated settings. If the terminology does not speak to the majority of SLTs/SLPs it will not be widely adopted	I think impairment fits the current context. Here phonology on its own fits well into language impairment. But...you can't miss out other aspects of speech (e.g. articulation, childhood apraxia of speech, inconsistent speech disorder) from B or C, as it interacts with other aspects of language learning, particularly phonology. Do more find grained labels for different aspects of impairment emerge…	Why are 'specialist SLTs' identified? All SLTs will need more specific terms as the community caseload in the UK is very diverse and these children will often see several SLTs before they see a 'specialist'. Each contact will generate more information about the child so several SLTs will contribute data, information and knowledge that contributes to an emerging diagnosis.			But what do you mean by structural? Phonological errors are typically classified as structural (e.g. final consonant deletion) and systemic (e.g. fronting). So do you mean structural phonological errors , in which case it should be included in phonology, or do you mean physical structure of the oral cavity, facial bones and muscles etc?										A. Speech is not adequately described, as articulation difficulty/disorder would be investigated with and without phonology and not due to any motor impairment. Inconsistent production of words should also be investigated. Speech is not adequately investigated if only phonology is considered. It might be better just to have 'speech'. Does speech then overlap only with language learning? I'm not s…
R_5uxk08XTwJpUk9D						The recommended term is more in line with the term used in DSM5 and therefore will enhance uniformity in usage.		This term is not likely to fit with the usage needs outside the UK				Research needs to have the flexibility of using all types of methodological/design approaches.	A clear and direct term.	This term does not reflect the co-occuring conditions under C in the Figure and has led to too much controversy in the literature.	I like the term but think Primary is more transparent in meaning.		Under A - where would problems in 'language processing' be represented? I feel like there is some need to add this in and also, perhaps to clarify (define) what is meant by Language Knowledge. / / Under C - IQ is not the same as adaptive behavior. I would recommend being explicit about assessing IQ AND adaptive behavior skills.
R_6mrinfsu6CeSmBn	I agree that category C are 'supplementary', in that they are additional co-occurring difficulties which can (and often do) exist alongside a primary difficulty of language learning. But, I do think that there needs to be a way of differentiating between children who have language learning problems due to no-known etiology, or whose language learning difficulties do not appear to be caused by a c…	I agree that the groups of children needed for research (at the stage of research we are at) are different from the way we would group children onto care-pathways for clinical practice.	I don't like the term disability, as some children / people with a language impairment/disorder cope remarkable well in spite of their difficulties and are not 'disabled'. Also that part of our role in supporting these children is to prevent their impairment becoming a 'disability'. I think the term 'disorder' implies that there is a difference from an alternative that is a 'delay' (and a languag…	Although I couldn't come up with a system to encompass all the children I have come across, there are certain (un-labelled) sub groups of children that do seem to stand out...	There would need to be clear guidance on how to determine and what criteria are being used to place children into these different sub-groups of language Impairment... if they are considered subgroups of the overarching term 'Language Impairment'.	I do prefer pragmatic language impairment, (even given the confusion) as I feel the term social communication impairment would be read as a hint that the child is probably on the autistic spectrum, but just doesn't have a label. it is the kind of phrase that you see in reports of children that are being referred for an ASD assessment.		As a very broad label I would support this. It is VERY broad and in my mind pretty much just suggests that a child should be on SLT caseload. i.e. it seems to be the term education use for children who SLTs can support or help.		I don't think any of the category B factors should necessarily mean the language impairment is secondary, although they all could mean that.	I think that if the difficulty is secondary, the child may benefit from a different type of support. So while it shouldn't exclude a child from support, the care-pathway and intervention option offered to the child should probably be adapted / changed to make sure the input is the most appropriate.	I think that research needs to be conducted on very specific groups INITIALLY, but then if an intervention is found to be effective, it then needs to be researched on a wider group including those with additional risk factors.	I have concerns that the term 'primary' could be misunderstood by education based professionals due to the different use within our education system. But, in the way the term is meant here, I think it works.	I think the term specific is confusing for many people, because these children often have additional risk factors.	This would be my preferred choice, as it is least likely to be misunderstood. I acknowledge it is hard for an adult to think about their difficulty as being developmental, but it makes a clear differentiation for them between them and adults who have acquired language impairments.	I don't think they should be exclusionary criteria, but they will affect what intervention a child is offered. If this model is accepted, we will have to be more flexible in how labels are used to give access to different services... and allow the additional information and descriptors to impact access, not just the main label itself.	I think that the figure is actually a very good summary of the factors I consider... very clear!
R_5AzMzLGZTUhhjKt		I think there should just be one term that is clear for all to understand. This happens with ASD and dyslexia and works well - all the stakeholders understand these terms well. Flexible terminology will make if more difficult for all stakeholders to understand.		I think so - although it is difficult to see how there would be a shared consensus across SLTs/ researchers in the field. Perhaps it is just better to have the term 'language impairment' and then this can be further described/defined with examples as needed. The 'speech' issue is important and perhaps it needs to be clear that language impairment also includes speech and social communication as w…		I think this is really difficult with the new DSM-5 criteria around ASD and whether researchers/professionals will be able to define the social communication impairment group as different to ASD. In practice, these children who SLTs may describe as social communication impairment are very hard to identify, there is no identifiable provision for them and if lucky, they may be picked up more by the…	Only SLTs would be able to make the distinction between phonology and speech/articulation difficulties though. So, again for clarity it may be easier to talk about children with speech difficulties. All stakeholders would understand this - the term 'phonology' will mean very little outside of the SLT profession.	This works well at the moment and is understandable for those outside of the SLT profession.	Yes - I can see the logic here		I think there is and yes, this is resource driven and evidenced by clinical decision making rather than any evidence base which makes this a very complex issue to crack. Perhaps this issue of primary and secondary needs to go and instead it is about the functional impact of the language impairment regardless of whether it is primary or secondary. For some children, it will be difficult anyway to …	Probably - but would it be possible to do this in research - it would require a lot of developmental information and criteria about the potential severity of the risk factors				I think this is really the way to 'attract' stakeholders in to the needs of the children we are talking about. By linking language impairment to behaviour etc makes this much more relevant for a much wider audience.	They are very comprehensive. The only comments I have are 1) in the risk factors - these are biological and environment only. I wonder about a component that would cover 'psychological' as well, e.g., child's temperament so this would refer to the literature around language delay and child temperament and also issues around parenting/attachment. Also, the lack of a 'cultural context 'component. T…
R_3VHaciSzwJGKIU5			Note you use the term difficulty and impairment in the same context but they potentially carry different implications. Is there some way one could objectively differentiate a difficulty versus an impairment in language	but these 'specialist' and researches need to provide clear evidence using appropriate measures as to why a more specific term is necessary - does it have implications for intervention, prognosis etc. / presumably this excludes the notion of cognitive referencing	language learning impairment as opposed to language learning difficulty?? / Certainly the term delay versus impairment/disorder is addressed by professional bodies but it is never specified how these are to be differentiated.		In this context main means? - only, primary, other language skills within the norm?	But note the UK SLCN term is part of the overarching category communication \& interaction, the other group within the category being ASD. To be distinguished from other categories of sensory, specific or general learning difficulties. / I think where you have requirements for AAC you would find children categorised in the education database differently. /	secondary to or associated with? Secondary assumes we are sure of the causal relationship			agree but this should not preclude publication of studies which address these other cohorts.	the key issue must be a proper profile of language skills and exclusion of the other 'risk factors' by therapists and researchers. Data are not always available			assumes that these are assessed which is challenging for practitioners given limited time and resources.	Perhaps reconsider non-english home to reflect the fact that different in different countries the NON will refer to the majority language e.g. Polish, Swedish, etc. /
R_e9cPjWuFpcer4B7	But this is a question of social construct. It depends who is looking at the child. if it is a psychiatrist, the mental health/behavioural diagnosis will come first. if it is a teacher it will be classroom performance and school readiness or literacy. Communication is commonly the process rather than the state.	There is a parallel with behaviour problems in childhood. They are observed by parents and teachers and referred to CAMHS and other services. Each point of contact leads to different judgements which change according to context.	A phonological problem is a language impairment because it reflects a problem with the language system which then may or may not have a bearing on speech. So again I would not have this as a separate category.	Yes my sense is that these categories are often driven by A: measures as they are developed and B: interventions as they come to be accepted.	This only works if you have tests at more than one time point. I don't think that a memory test alone would be a very convincing justification for this.	SCI is ok and I understand the potential confusion with PLI but we have to be careful that it does not just refer to social skills.	See point above. This feels odd here. Does it mean that they do not have other sorts of language difficulties. Its a bit of a moot point about whether we should be picking up these children at all before say 4 years of age. Age has not been an issue here and perhaps should be. We don't want every child 2-3 years of age being identified and referred to services when they will probably do fine. Sim…	Yes I think that this does provide an umbrella - in the UK at least where it is used within the educational system. There is a tension between Impairment and Need. The severity of the former does not necessarily lead to an increase in need.	The idea of primary and secondary is fine, but what does secondary to social disadvantage or secondary to bilingualism really mean?	Well of course ' secondary to 'does suggest just that. 9 and 10 appear to be at odds with one another. You can have one and not the other.	I suspect that the allocation is based on perceived severity and children with cumulative difficulties are perceived to be of greater need. So then the question is whether need should be based on understanding of likely outcome - ie in most cases poor educational attainment since this is where these categories get applied. That said I would agree that the needs of a child with severe language dif…	This takes us back to SLI. Identification by exclusion is ok for theoretical reasons but the process of exclusion has to be strictly applied and IQ is not sufficient. these children executive and other skills all need to be within a putative normal range before you can say that these children have isolated difficulties. I suspect these children are extremely rare.	This term has generic value.	This term has been overused and it is quite clear that most of these children do not have specific problems. The more skills you assess the more comorbidities tend to be identified.	This could be useful to distinguish from acquired language impairment (ie following RTA) but I am not sure that it is the developmental element that is the principal problem.	Every child identified has to have these other areas assessed rather than studiously ignored as they are in in many research studies and by many clinicians. They should not be part of an exclusionary criteria they are distinctive factors which are likely to affect/moderate outcomes -	I read these diagram as being necessary and sufficient - ie there are no others and all these are of equal weight. We have different size circles here but they are not info graphics so not sure how to read the weighting that is being suggested. / / A. This Venn diagram seem to be Bloom and Lahey's From Content and Use from the 1980s. Phonology sits uneasily as a separate function / B. This list i…
R_9U2zxMLVAPcvQUd					So how do we think the kids represented as having language knowledge problems without co-occurring language learning problems got that way? They had no problems with learning language but didn't learn it nonetheless?				I agree with this other than for ASD. I agree that social communication impairment in children with ASD is secondary to ASD given the fact that social communication impairment is a diagnostic criterion. However, I am not convinced at all that language impairment in those children with ASD who have LI is secondary to ASD. We would need to be clear that children with ASD can be +/- LI in the same w…								-typo: 'main areas of difficulty IN/WITH speech, language...' / -what's the largest circle in A meant to represent? shouldn't it have a label? / -not clear on the language knowledge/language learning relation, and why the particular circle size has been
R_6LIAgEx6sspizpX			I wonder about 'impairment'......what does the term mean to the general public? 'Disability' might be more helpful for severe difficulties but not necessarily for mild/moderate end of the spectrum.		With caveat above: none of the terms are really ideal.						I would broaden the term ' clinical context' here. Intervention for SLCN may be delivered e.g. In schools through educational teams; necessarily traditional clinical model		Not sure about general understanding of term 'primary'.	It would be helpful to lose term SLI in light of current understanding of language difficulties.			Only that speech difficulties are not necessarily only phonological; is CAS excluded from this system?
R_cIxZunCo2wnTfVj			I agree with the statement, am not sure I support the figure. /														The figures are not clear to me. On the left hand side, what is the large circle intended to represent? I'm also not clear on the relationship between language knowledge and language learning. Also what part of phonology would not be considered language knowledge? The middle column is also confusing to me. How are the boxes related? Are these the only factors? Why is ASD considered a risk factor …
R_0ofhSCmeppIQ8kt		I think we need to begin to acknowledge that 100\% agreement is unattainable ... even those who think there is one 'best term' will see some of the problems with it...BUT, there are advantages to achieving consistency in the use of an (albeit imperfect) label.	With the caveat that such a broad term may lack any real power so that even if we achieve consistency here, have we really achieved anything?	Given the broad scope of 'language impairment', it may be necessary to use a more specific term most of the time ... and so achieving consistency is just as important here.	Is this to be distinguished from 'Language Impairment' described in the earlier questions? Functionally, it would be quite difficult to distinguish kids with language impairment vs. language learning impairment on tests of memory, learning, or a lack of response to intervention.
R_e5KJQmN6txthTRX	A full assessment needs to be multi disciplinary - panel B will need the involvement of a paediatrician (probably) and panel C probably an educational psychologist. Others e.g OT may also need to be involved - not to mention schools and so on. They won't necessarily use the same terminology in the same way, so, to be effective, we need to find something that works across disciplines.	See my comments above - We need clear terms that everybody uses and understands, in order to get the recognition and profile that language impairments should have, but currently lack. / My understanding is that this exercise was to reach a consensus on terminology, but with the plethora of labels under discussion I'm not sure it does. /	If it is necessary to have a generic term, language disability might be stronger than language impairment. Would all of these aspects count as a language impairment anyway - where precisely does language knowledge fit in here? Language impairment (or a similar term) might be better if restricted to structural language difficulties. Surely phonological and pragmatic impairments are something else?	More specific terms are often useful - for parents just as much as specialists. They need to know what the terminology means, how their children are affected, and how they can best be helped. Practitioners should be able to explain any terms they use to parents - and should take the time to do so.	Yes, generally, as it is an accurate description of the condition. The term language learning disability might work better.	Not all parents whose children meet the criteria for ASD find it easy to get this diagnosis. The term social communication disorder (or impairment) can be useful for these children while pragmatic language impairment might be a better term for children with a specific difficulty in this area but lack the deficits in social skills and imagination. My feeling is that on the ground there is a lot of…	I would agree, yes. Either phonological impairment or disorder.	Why introduce different labels for different categories of people? How is this going to help recognition and understanding of the condition? The term SLCN has not proved helpful. Parents don't use or understand it. Professionals and policymakers who do use it seem to use it in different ways, which is extremely unhelpful. Surely we need to find labels that raise the profile of language impairment…	This would probably be helpful. How would we ensure that therapists and practitioners have the necessary expertise to make this judgement consistently?		Possibly not on clinical grounds, but in practice, decisions are made as much on financial grounds as anything else. Most children with secondary language difficulties receive relatively low levels of therapy. Wouldn't a statement like this run the risk of commissioners concluding they do not need to provide a higher level of therapy to children with primary impairments? In other words, wouldn't …	Yes, I should think so	I prefer SLI - see below.	I'm tempted to ask here what the project has achieved if we end up deciding on the same term that is usually used now, albeit with a tighter definition? How will this make a difference for children and families? Will it raise the profile of language impairments? Make it easier for them to get a diagnosis or support? If not, what has this been about? / / Having said that, of the three terms on off…		Yes, this does need to be more widely understood. At the moment too many children end up with labels like 'developmental delay' because they have 'more than just a language problem'.	I'm not sure whether this would be useful 'on the ground'. Is it meant to have any wider application outside this exercise? If not, how can we represent the information in a user-friendly way?
R_78kR8ERViieBuyF	See my comment above. ----- clinical or research experiences with any of the panels.	I strongly agree about the consistency part. I am less sure about the flexibility part, because it could promote a continuation of the terminology problems we currently face.	This could mean that a child with a problem limited to phonology would fall in the category of language impairment. It also suggests that we would then have a collection such as Language Impairment with Motor Problems, Language Impairment with Attention Problems etc.	I only agree that someday if we find empirical reasons (reliable, valid) to subdivide into smaller categories, we should do so. However, I DISAGREE with the idea that we should promote some people specific terms while others use general terms. This is the problem we currently have.	I understand the sentiment, but, first, as mentioned before, I don't see how it is separable from language knowledge (and vice-versa). I would certainly prefer 'language learning impairment' over 'language knowledge impairment' of course. The other problem is that, at least in the U.S. the term comes very close to 'language learning disability' which many view as synonymous with 'learning disabil…	Although I think it is difficult to cleanly separate this problem from the autism spectrum, and if there are vocabulary or morphosyntactic difficulties as well, it is difficult to separate from SLI, I do think that these kids have details about their functioning that warrant separation.			First a clarification and then a proviso. First, it is fine to describe a child's problems as, say, a language problem secondary to brain injury. I would discourage use of 'Language Impairment' by itself and also as, for example, 'Language Impairment Secondary to Brain Injury'. / Second, language difficulties associated with a non-English background have nothing to do with impairment, so I don't …		Language services should be provided to all children, to the degree that fits the severity/need. Where language deficits might be secondary to something else, there are probably other needs that should also be provided.	Certainly to truly understand the nature of language impairments, it could be important to find cases where some risk factors are not present etc. Genetics would be one such areas; neurobiology may be another. There are probably others.	Thirty years ago, I might have agreed with this statement, when we were in a similar mess of inconsistent terminology. All terms adopted so far have limitations. The problems with pragmatic language impairment are: (1) it implies that there is a secondary impairment, but there may be no other accompanying weaknesses; (2) in my experience, one can find accompanying weaknesses, but few would say th…	I see problems with this term, namely, that it implies a pure problem when many if not most such children have subtle weaknesses in other areas. I stick to my earlier comment though -- the other areas often do not reach the threshold of impairment, so I believe that language is the only area that meets that standard. I very much regret that the anti-SLI sentiment has led to public pronouncements …	Again, maybe 30 years ago this would have been as good as any other term. One problem is that the term 'Developmental Disability' is taken to be a broad deficit and it would be important to avoid the connotation that Developmental Language Impairment does not refer to the language problems of children with Developmental Disabilities. Maybe this would be just a U.S. problem. Still, this term is no…	Yes, I definitely agree with this. I do not see this as affecting the term SLI, by the way. These additional factors should always be mentioned and considered.	On the figure on the left, I do not understand the part about language learning and language knowledge. Is the non-overlapping part of language knowledge the part of language that the child has ALREADY learned so therefore it is now separate from language learning? / I must have misinterpreted the original intent of CATALISE because the middle boxes appear but not a single one represents the type…
R_dguQPTfUoDzSKB7	but i would add educational limitations or environment to B		i think this misleads as to what areas of language are examined - i would put grammar, semantics and higher level language		but again differential diagnosis for the nature is important - so what skills are inclussive here?			but this is a much broader term beyond Panel A. so this is like apples and fruit	but non english does not cause and impairment neither does social depravation. - these are not risk factors of impairment, they an confuse of complicate the assessment		it is often discussed as primary or secondary inmy context					it depends on whether you are dianosing PLI or LI	B. Non-English assumes that these issues are only happening in English - I would use a more universal term - use of a language other than the community/mainstream/majority language at home - also include cultural differences / / Educations role? many minority language children get very poor education / / a. language knowledge includes pragmatics and phonology - where are semantics and grammar? /
R_834xbT3yZzu1O7z	It depends by what you mean by a supplementary role and how big this role is. I agree that the features of the LI will be described based on panel A. I feel that panel B will help to build a profie of a child's needs and panel C more describes the impacts of the LI. all 3 are important.	I feel terminology must be useful within the fields that the child is operating. Therefore it must mean something to teachers, doctors, parents, policy makers etc. For this reason some flexibility may be needed to fit in with contextual terminology and understanding.		In principle i agree - however I would be concerned that this would then filter out beyond those fields and the confusion that we are trying to overcome with then Catalise survey will return.	The term language learning impairment doesn't clearly highlight difficulties with children's expressive language as for me it has a more receptive language feel. I feel it also sounds as if it is relating to learning a second language.			this would make sense, as the term is already in use with policy makers				I'm not sure I understand this question
R_7WXquZJy8WlgXAx	agree - however, only as a principal basis given there are terms used in this description which are not commonly used or understood, e.g. language knowledge - and a definition of 'language learning' would be helpful	the need for some flexibility is inevitable - but as much as possible to be consistent	the term 'language impairment' works well for me as a broad category idenitfier	I have put a medium response as this depends on how widely these vary from the generic term. a variation of 'language impairment' - yes, but not if the term used is totally different	Language learning impairment is not a term I find easy to use - but this may just be me needing to understand and use a new term! However, because of this reflection, I do not feel it is a term which has meaning to a wide audience, without explanation - therefore I question its value - as a stand alone term. / / however, I really like being able to say that a child has difficulty in building thei…	I have been using the term pragmatic language impairment - but actually like 'social communication impairment' - it is more accessible to a wider audience and makes sense.		I am well used to this term and the fact that it is generally used and understood is helpful. / / however - is it better to stick with the family of 'impairment' and call this 'speech and language impairment' - to incorporate all of your problems? / / BTW - use of AAC is not a difficulty or need, it is an intervention or support	the aspect I struggle with here is 'social deprivation'. With all of the other risk factors, there is a speech/language/communication difficulties necessarily associated - not necessarily long-term but definitely in the short term. But living in social deprivation does not mean there are definitely going to be language difficulties. / / so the term 'secondary to' does not work here. / / associate…			'some contexts' is probably only research	yes, but we need to be very clear what 'primary' and 'secondary' mean, for a more general audience / / primary - 'main difficulty', what other difficulties stem from' '? / secondary 'due to', 'not as serious as'	prefer the term primary language impairment			Overall, I like the inclusion of visuals to support the way of looking at the aspects of assessment and identification / / A: This took me a while to get a handle on - a different way of splitting up different elements of language. but useful I think. For me it would benefit from an explanation about the different elements but I guess this comes later - and this is just an overview. I like the in…
R_es7hPPlfD7bdd65	playing a supplementary role' is so difficult to assess. Does that mean that positive information from B and C will always override whatever determination is made in A? I disagree with that assessment.	I don't want flexible terminology if at all possible. It means different groups/fields use different terms, which is so problematic.					I think we need to be clear what we mean by phonology, i.e., do we also mean phonological awareness which is a meta-linguistic ability that taps implicit phonology, but it is not phonology per se.	needs' is a euphemism, and I think it makes sense to be precise about it if at all possible.	yes I do like the way that's put. / / Of course we may argue that everything is a risk factor, right? That whatever is actually causing the language disorder in the absence of these other risk factors in 'B' still exists, even if we can't identify it (yet). So I guess my qualm here is only how you're using risk factor in your statement above, not with the model you're proposing.	Yes, but see my comment above about the term 'risk factor' - if in the end we assume that anything that causes a language disorder is a risk factor, then there will always be a risk factor present that must explain the individual's language deficit. I would say 'visible risk factor' or something like that to better characterize what you've laid out in 'B'.	agree, but I also acknowledge that there may be a clear 'response to intervention' case to be made whereby certain individuals will clearly not benefit from a service. I don't know specifically where that would happen, but we need to be open to the idea that RTI needs to continue to be a consideration. /	I think I understand the statement but have some problems again with the term risk factors; 'known risk factors' is maybe the clearer way to say this. Ultimately a lot of the research into 'SLI' in the cognitive science domain focuses on identifying these unknown or disputed risk factors, like low working memory, rapid temporal processing, and so on.		sorry, old habits die hard.
R_3rrKtkb2VvC3uG9					It is not clear to me how we differentiate language learning from language knowledge.	This cross-cuts with the use of 'social communication impairment' in the DSM-5 as one of the characteristics of children with autism with an emphasis on nonverbal communication and distinct from language impairment (defined in terms of vocabulary, grammar, and discourse). The DSM-5 differentiates Social Communication Impairment from Social (Pragmatic) Communication Disorder. The competing definit…	This is conventional although still operationally difficult to differentiate from a motor learning/classic articulation problem especially in young children. It is still uncertain whether the child who says 'wabbit' believes this is a phonological variant of 'rabbit.'	It is not clear what the term 'needs' implies. Needs services? Needs to be better? Needs to be rehabilitated in order to be a competent communicator? Seems to have either a strong policy reading or a strong sociocultural reading or maybe both. Is the evaluation of 'needs' the same as the evaluation of speech and language?	The tricky element here is '...consistent with what is known about the impact of X.' For example, 'social deprivation' is subject to a wide range of interpretations, including elements of parental input style. Yet the authors of a recent twin study (Dale, Tosto, Hayiou-Thomas, Plomin, 2015) examined the heritability of parental language style and report that input style is moderately heritable as…	This point needs to be strongly emphasized.			One useful application for this term is with children who have medical conditions and/or treatments that may or may not increase risk for language impairments. In their case, with an obvious illness, they are not 'typical' children and yet they may have language impairments without other developmental disabilities. Yet they do not meet the conventional criteria for 'specific language impairment.'	The extensive, and strong, research record for studies of children and adults with SLI is a golden resource and strength that should not be jeopardized in this era of search engines and compilations of research and advocacy for individuals and families. To start anew with yet another term would only add to the burden of advocacy for services and validation of the existence of language impairment …	This terminology has several disadvantages. First, it strongly implies 'developmental disorders' in the classic sense of intellectual impairments combined with language impairments, which would misrepresent most of the children with language impairments. Second, the 'developmental' part is tricky. We know that language impairments are developmental in the sense that they are evident early in chil…		The assessment of co-occurring problems would require a considerable expansion of the conventional areas of academic training for speech/language pathology; conversely, the areas of speech and language assessment would require a considerable expansion of training for those not trained in speech/language pathology. The potential environmental and biological risk factors require information not oft…
R_4HGIGYFIvMxLWcJ	I agree if Panel A more clearly informs us what effect the extent of the language difficulties have on the child's functioning.	Agree that clarity (shared understanding of what the term means) and consistency are very important.	language impairment or language disorder are both fine.	yes, although consistency over time would be good and help advance research.	This term seems vague. One could argue that all children with a language impairment have difficulty learning language.	I prefer the term social communication impairment over pragmatic language impairment		I am not sure that the term 'needs' is most appropriate. What about difficulties or challenges	I still struggle with the finite list of risk factors as provided in panel B.	Agreed - ASD is another good example.	Agreed - see my earlier comment about the impact the LI has on the child's daily functioning.		yes, in principle I agree. In practice that may not be so easy to establish.	Although I realise the term has changed in meaning, I still consider specific language impairment to mean an impairment specific to the language domain. So yes, in a way primary or specific language impairment could mean the same thing. I have simply always considered specific language impairment (i.e.,language impairment in the absence of a cognitive impairment) to be one example of a primary la…	yes, perhaps to avoid confusion (ie specific language impairment indicating the absence of cognitive impairment), it will be best to go with a term such as developmental language impairment.	Although low IQ could be considered a risk factor (panel B) - in my opinion.	I agree with the ABC in principle (A should include informal and formal testing and C could say - potentially co-occurring) , but find the figures less helpful. It is not clear what the large white circle implies for example. / Re B. Are there no other potential environmental / biological risk factors? What about cognitive impairment / 'mental retardation' as it used to be called or developmental…
R_0Gj2hZlxlaPtHbT						Agree social communication impairment is better understood by parents and teaching professionals when translated by paediatricians. SCI also reiterates aspects of social communication difficulties without meeting Autism criteria so makes carers and educators appreciate that their concerns are heard and not just labelled as not autism.	Structural and motor causes can possibly be labelled Secondary Phonogical Impairment and others above as Primary PI				Primary causes may require more therapeutic input thru school course. Whereas for eg Secondary PI due to motor or structural cause will not necessarily benefit from input throughout school life or indeed need less frequent review / Important to differentiate as parents perceive that Secondary PI need higher levels of input as physical disability is lifelong visible trigger which they perceive nee…				Specific \& Primary Language Impairment may lead to confusion / Primary Language impairment / And / primary specific language impairment / / Developmental suggests Neurodevelopmental or neurodisability risk factor in paediatrics And would suggest secondary language impairment /		Section A / An independent report from nursery for pre school age group and school for over 5s should be included in history as parental perception of language delay or difficulty differs from teaching professionals who can link developmental expectations to academic key stage reality / / Section B / Social deprivation needs to be separated into poverty and childhood abuse re: specifically Negect…
R_6RlkuyWJYcIIsmN	Yes - if we're concerned with identifying, labeling and classifying language impairments, then we have to start with Panel A.	I think as far as possible we should be working to reduce the need for flexibility that is derived from jurisdictional differences. This will be difficult of course. Unfortunately this item contains many propositions, so it's difficult to isolate a response.	While there may be some debate about the appropriateness of the term 'impairment' (eg as per WHO definitions), it is widely known and understood and is close to the currently common term, SLI.	I agree, but we need to be careful with chopping and changing too much - as the SLI detour showed us.		My preference would be for Pragmatic language Impairment, as it has a clear meaning and is widely used in the literature (and clinical circles). Importantly, it also retains the word LANGUAGE, which SCI does not - so we run the risk of SLT/SLP being side-lined as the important professional group with specialised expertise to offer these children.		This term has really only gained traction in the UK, and is used by non-UK academics only when they want to publish in UK journals. To my mind, 'communication' is the overarching construct, and speech and language sit below it, not alongside it. I would prefer to see the word 'Literacy' in place of 'Communication'.	This is fair enough, but some children with have LI in the absence of known/identifiable risk factors.				The term 'primary' also refers to the first 6-7 years of formal schooling in many jurisdictions, so its use to refer to language impairment could be confusing, especially to parents.	I think we've already established that this term hasn't been paying the rent in recent years.	My only caveat here is that we need to educate all and sundry that 'developmental' means 'across the life span' as much as it refers to the early years of life.	The fact that comorbidities are so common is further testimony to the inappropriateness of the term SLI.	I think this Figure does a good job of capturing the many domains that are relevant to language development and must be considered by both clinicians and researchers with respect to both comorbidities and aetiological factors.
R_2hLYvspULpn8NnL		My understanding of the aim of this endeavor is to come up with standard, consistent terminology.	I think 'impairment' is not a term easily understood by the general public. If we want a term that 'works' to enhance public understanding of these difficulties either disorder of disability (I think 'disorder' is the simplest and therefore preferable).	BUT- we want to retain a term that the lay public/press is familiar with and can readily understand and relate to.	Again, ease of understanding among lay audiences argues against this. People will confuse it with foreign language learning, learning disabilities, etc. Keep it simple. Language disorder.	I do like Pragmatic Language better. Perhaps could avoid confusion by calling it Pragmatic Language Disorder (PLD), which I feel is preferable in any case.	We should use Shriberg's very well-established classification system here, and employ the broad term: Speech Sound Disorder.	I think 'Communication Disorder' is simpler and preferable. the 'speech' 'language' part is redundant.					Again, I suggest Primary Language Disorder.	See above.	Confusing. People don't know what 'developmental' means.		Why is pragmatics not circumscribed within language? Although there are other social (nonlinguistic) elements of communication, pragmatics is defined, as you do here, as 'language use.' It seems as if it ought to be a subset of language. / / Other factors: Temperamental (i.e., shyness, anxiety); oral motor issues (i.e., hypotonia, CP)
R_6JOosydU46ZndMF	To me, information in panels B and C should be considered as essential rather than supplemental information since they have implications for intervention		There is more than one statement so cannot respond: the overallpng subsets all refer to problems with language; and use of language impairment as generic term.		I think this is complicating the issue - presumably all of the listed types of problems (phonology, pragmatics, 'language knowledge) reflect or at least imply language learning problems.	Although I understand the issue, how common are problems restricted solely to pragmatics: aren't pragmatic problems also accompanied by other areas of impairment that might be more subtle, should not be ignored? For instance ADHD is often characterized by problems in pragmatics, but they also manifest marked dysfluency (not stuttering) and word retrieval difficulties	to me these issues highlight the need to use specifiers		perhaps, but ot may be very challenging to be confident that X is causal and primary to the language impairment - most often this will be simply inferred rather than demonstrated unequivocally				I remain concerned about clinician's ability to make the decision as to what is primary and what is secondary on the basis of available from contemporanous information	I beleive that the term specific language impairment should be the preferred term irrespective of risk factors or other concurrent problems	In fact rthis might be the best term for all language impairments - it is useful because it differentiates developmentally emergent impairments from later acquired language impairments (eg from stroke etc)		Strand A mixes levels of constructs: language learning is presumably refers to a set of covert processes including probabilitv learning- how can these learning processes be assessed? The term Language knowledge is rather vague - is this meant to refer to knowledge of vocabulary, syntax, semantics etc? / Strand C appears to include problems that could precede and predict language learning / Strand…
R_1QTm7VrpDX1OAi9		but we should aim for as much overlap in terminology between the domains as possible	I'm not sure I agree with referring to children who only have difficulties with phonology or pragmatics as language impaired. I would favour just having children with difficulties with the language knowledge/learning (+/- phonology and pragmatics) referred to as language impaired. Actually, having worked down to the bottom, I see this is an overarching term, so as long as this is clear, this woul…		I would be happy with this term, or with Developmental Language Impairment, but I see below the more specific terms would be a subset of LLI.	I would be happy with SCI or PLI (as long as PLI not chosen below)		I would be happy with this as long as it is clear that this is an all-encompassing term.	As long as we (and anyone giving a diagnosis) clearly know what the impact of X is.					I think this would continue to be used in too restrictive a manner	How would this differ from Language Learning Impairment? If I understand correctly, this would be a subset of LLI as some with LLI would have these difficulties secondary to risk factors, is that correct?		Not sure about the order of circles and which things overlap (and don't overlap) in C. eg, motor impairment may be better nearer limited self-help skills than behaviour problems. Maybe better to just list like B?
R_ba8iHG84IJ8cW7X			I would prefer 'Language Difficulties' since these might not necessarily be organic/within child 'impairments'.	Are general labels needed / helpful? For therapists are not the specific identified difficulties the focus; for researchers specific criteria to define population/sample needed?					non-English home background cannot be considered an 'impairment'.		I'm not quite sure what the question is! My view, as noted above under 4, is that services (clinical, educational, social) should in principle be available according to specific, functional, needs, not according to type/degree of general labels.		'Primarily Language Difficulties'. Primary might be taken as indicating difficulty with first language; impairment suggests 'within child'.	As above (13)	As above (13)	Not confident about the merit of the first sentence 'Developmental difficulties in non-language domains are common and are likely to affect prognosis' and the implication of probable causal influence.	I find Panel C confusing with some implied conflation (eg of limited adaptive behaviour and IQ; behaviour problems and motor impairment), and some apparent distinctions ('Limited adaptive behaviour' and 'Behaviour problems'). / Also, I find it unclear whether Panel C data would be treated as potentially causal of A, correlated with A, consequence of or unrelated.
R_eLIdYhExxkQtUZn	Supplementary but essential role. Panel A information is required to describe the nature and extent of the langauge difficulty, but B and C are also required (not optional) to help to explain or determine how these other factors may be influencing or interacting with the language profile.		In general I do agree with this statement, but it doesn't quite fit for the group of children I have seen this week who have significant gaps in their language development due to social deprivation. They have gaps in vocabulary due to limited experiences and their language skills generally are not on a par with children of their age with a more advantaged backgrounds, but I would not want to desc…	That would allow for 'language impairment associated with....' which I think would be useful and could include panel B and C factors.		I prefer Social Communication Impairment to 'Pragmatic Language Impairment'		I find SLCN useful. I like the way that it does not restrict the locus of the problem to an internal deficit in the child themselves (although it does not preclude a primary language learning impairment). It is a more hopeful term than the medical model deficit terms as to me it suggests that if there are needs, then these needs can (and must) be addressed addressed i.e. they have 'SLCN' because …	Or 'associated with...'?	And there may be a multitude of risk factors	The cause of the difficulties (primary or secondary) is not the key issue. The key issue is the impact that the language difficulties have on the child's whole life and how equipped the team around the child is for reducing the impact. Lower levels of SLT service are needed in contexts which are highly supportive and provide optimal support for meeting SLCN with intervention to grow communication…				This term to me suggests that it could be associated with specific risk factors. It does not imply the degree of exclusivity needed.		Reading difficulties - I would change this to 'literacy difficulties' because I would be interested in identifying co-occurring spelling, reading and writing difficulties, not just reading. / / Non-English home background - I am concerned that calling it an 'environmental and biological risk factor' gives the impression that we are negative about bilingual or multilingualism. We need a risk facto…
R_bQ13TaeUPFsxVJP		Yes, but how flexible? Is there a danger of terminology from one area, such as research, becoming irrelevant to clinical practice, if different definitions and labels are used? Or is this simply a way of marking out severity?															Language knowledge is an unfamiliar term, a brief definition would be useful. I am assuming this includes semantics and syntax.
R_3pDedyU4fM1kOXj					There is already lots of research which has been completed on 'specific language impairment' (SLI). If we adopt this new diagnostic term- will it result in research being lost or deemed not relvant as the term SLI has been used and not the term 'language learning impairment'?			The term 'speech, language and communication needs' is too wide and is used already for children with a range of communication difficulites. This term is used for children with delayed language skills. Children with a language impairment need their own diagnosis in order for people to understand why a disorder is different from a delay and also in order for them to get access to specalisit suppor…					This is a more accurate description for SLI however alot of work would need to be completed in order for people to understand and adopt this new term. / / I liked the diagnosis name of Primary Language Learning Impairment as I have found that when I talked to parents about how SLI is a 'language learning impairment' it was very helpful and supported them to better understand the diagnosis. I thin…	By keeping this label you can build on the exisiting research and work that has been completed in growing people's awareness of what SLI is.	By having the words 'developmental' I feel that others may think that this will be something that a child'may grow out of'		I like the visual way that this information is presented. / / I question whether 'non-english home background' and 'hearing impairment' is a risk factor. / / I think it is very important to include the section on co-occuring problems.
R_1z8h1XMT676UOwd			I like the use of the term 'language impairment' as the broad term to encompass the behavioural manifestations of language delay/language disorder/language learning difficulties etc.	As genetics and neuroimaging improve it is likely that specific types of language impairment with a known neurobiological basis will be identified; these could be assigned a specific name.	I think you would need to be very careful that a label of Language Learning Impairment is not assigned just on the basis of co-morbidity of memory and language difficulties. There is now sufficient published work on dynamic assessment and response to intervention that these approaches should be used to differentiate this group from other children with language impairment. Poor working memory has …			I think it is a good idea to have such consensus as the field is currently very confusing for policy makers.	I would prefer that the expression 'associated with X' is used as I do not think we are at the level of understanding where we can ascribe causality in this simplistic way (for example 'language impairment associated with hearing loss' does not discount the possibility that both the language impairment and the hearing loss were caused by anoxia at birth).	This is consistent with my Comment for Question 9.	I agree with this providing the factors thought to account for the language impairment are also considered. For example you would want to give the child with hearing loss hearing instruments to ensure speech is audible, or access to a different modality if it is not possible for them to access language via hearing, or the child with auditory processing disorder contributing to language impairment…	I agree, provided the wording is that there is a lack of known risk factors.	not secondary to specific known risk factors' - think the word 'known' should be added. This is not my preferred term as I it is likely that some of what we currently call 'primary' will ultimately become secondary, with advances in neurobiological understanding of language impairment.	I think people outside the field do not understand the term 'specific' but they do understand 'primary' and 'developmental'. This is my least preferred term. It has been a useful term historically for the field but has confused policy makers and non-professionals.	This is my preferred term as it is clearly understood and distinguished from 'acquired'. It is more timeless than 'primary' as it will not be wrong even when more causes are identified in the future.		Strong family history could be added to B. This can impact on a family's ability to support therapy and increases risk, for example see: Journal of Speech Lang Hear Res. $2003 Apr; 46(2): 261–272$.A Family Aggregation Study: The Influence of Family History and Other Risk Factors on Language Development Naseem Choudhury and April Ann Benasich. 'Substantial evidence continues to accrue for familial…
R_5C49A94jWehNBB3		This represents the status quo.	Language disorder might be better in this context.		But it's not clear here what types of language difficulties are not a 'language learning impairment'. The sphere associated with 'language knowledge' has not been defined so this could potentially mean anything.	Why not just use the DSM term 'social (pragmatic) communication disorder'? Is this sphere intended to include the secondary consequences of structural language impairments (e.g. peer victimization, teacher biases, conversational passivity, etc.)?		In other words, a vacuouos category which means little more than cases 'managed by a speech-language clinican'. It would be similar to having a category called 'pediatrician needs'.	I'm not sure there has been enough cross-etiology comparisons yet to actually realize the assumption that we can partial out those aspects of language impairment which can be directly attributed to these risk factors from those which can not.		But the only way to ensure this would be to do mass screenings.	This is true for every neurodevelopmental disorder. It's probably applies to all research programs and all disorders.	Sometimes primary language impairment is the only language impairment but the term implies that individuals with primary language impairment have other disorders (that are seondary).	This is the only term that highlights the fact that sometimes there are no clear causes for these language difficulties. In the public's imagination ALL language imp[airments are caused by limited intelligence/poor parenting. It is also respectful to individuals with language impairments for clinicians to assume that language is there only area of deficit until proven otherwise.	The term developmental gets strange when we start talking about adolescents, adults, and geriatric populations.	The term 'common' I think overstates the evidence from population studies. It is true that clinicans often see these cases sent to them but that's because of referral/ascertainment biases. It is also true that in the absence of non-language symptoms most cases of language impairment probably go untreated. Having a Y chromosome seems to be help the identification proccess.	What is actually meant by 'language knowledge' in the first figure? Aren't phonology and pragmatics part of this 'language knowledge'? I'm guessing it is meant to cover syntax and the lexicon. But based on the questions below, this is never explicitly provided.
R_5cKMfR48zQytYc5	i am honestly not sure - so sitting on the fence. I dont think we know enough and would want to test this out where we have cohorts available that could do this	the problem with flexibility is it can be used to suit purposes. / But if we mean flexible in the public know the problem as breast cancer, the clinician oncologist knows about the types and the stages that guide treatment and the researcher might classify and regroup to dev new treatments.					major problem with use of term phonological is that only speech pathologists and psychologists understand the term		I think I disagree - mainly because I am not sure its ever that clear! / perhaps in the more severe cases it is			i think this directly goes against appraising the population of children who language language learning problems in the community / it might be a good thing for experimental comparison - understand that. but if so you cannot then generalise those findings to the community or to the population of kids with language learning problems. / I don't believe aetiology is that simple. in most cases there …	i don't agree re use of primary - and don't understand what it adds. my concern here is you are categorising - who has non-primary LI? any i don't think the basis for doing this is sound. / this needs to be tested out properly	so is this non-explained LI? / I think we are on shakey ground if so. with rapid genetic advances many kids will get diagnoses over time as techniques change / / struggling with why we want to carve these categories out	but with the provisos outlined above		I like the framework. / Under B there will be many 'known unknowns'. For example, genetic syndrome may be unknown at time of diagnosis or for some time. One could argue there will probably be genetic explanations for all types of language impairment, many episodic or transient hearing impairments will be unknown. I guess I'd like urge caution about this list. i;d hate to try and categorise a la l…
R_dmR80BQCC0tAFuZ									I think social deprivation can be removed from this list. Non-English speaking homes can also be an advantage, rather than a risk.								The challenge of disassociating social deprivation as a risk factor. This may cause inequity in services offered to different families.
R_6JZKVRyNZK6U0zX			----- use of the term differs depending on the context. For example, when talking to parents or trying to recruit such children to a research study I prefer '(children with) language difficulties'. I've found that the term 'language impairment' is off-putting to parents. But as a diagnostic category, 'language impairment' works and fits well with other developmental conditions.	There is a long history of this being the case.			Speech sound impairment is my preferred term. It is more understandable to parents and teachers. It also encompasses phonological and phonetic level difficulties.										The figure is fine as a general illustration but not as a model. For example, A and C have the appearance of a Venn diagram but that isn't likely to have been the intention. And it should be made clear that B contains examples of risk factors rather than a comprehensive listing. If these were explained in the accompanying text, then the figure is fine as is. Otherwise, it could perhaps be made cl…
R_1TXxdyLg1UFCx4V	Yes but only if people understand the intended distinction between language knowledge and language learning	I suppose the issue is where is the flexibility? Terminology needs to be consistently used and with clear meaning. We have already suffered from misunderstandings arising from different use of vocabulary.	Impairment is probably a good compromise		I think this will need a clear definition. Unless the impairment is acquired I would have thought all communication impairments arise from problems with learning	I still do not understand this category because I do not recognise idiopathic pragmatic impairment. Would it include individuals who have problems with pragmatics arising from voice disorder, stammering, head injury etc?			I'm not certain its necessary to specify 'secondary' as it implies there is a primary (and different aetiology). Would it be less contentious tos say 'associated with'	Perhaps the multi-axial pychiatric diagnostic mechanism could be a helpful model here							I think the figure is useful. Do the boxes under B include a family history of communication impairment? This may not be incorporated in the 'known genetic syndrome' box and i'm not sure where else it fits.
