# Supplementary material for: Phase 2 of CATALISE: a multinational and multidisciplinary Delphi consensus study of problems with language development: Terminology
Source: J Child Psychol Psychiatry. 2017 Mar 30;58(10):1068–80. doi: 10.1111/jcpp.12721 (PMC5638113; doi:10.1111/jcpp.12721)
Supplement: Supplementary file 5 — Appendix S5. Report showing quantitative and qualitative responses to Round 2 statements. [file JCPP-58-1068-s005.xlsx]

## Sheet: CATALISE_T
ResponseID	y/n	Q1_1	Q1b	Q2_1	Q2b	Q3_1	Q3b	Q4_1	Q4b	Q5_1	Q5b	Q6_1	Q6b	Q7_1	Q7b	Q8_1	Q8b	Q9_1	Q9b	Q10_1	Q10b	Q11_1	Q11b	Q12_1	Q12b	Q13_1	Q13b	Q14_1	Q14b	Q15_1	Q15b	Q16_1	Q16b	Q17_1	Q17b	Q18_1	Q18b	Q19_1	Q19b	Q20_1	Q20b	Q21_1	Q21b	Q22
R_cYBwzqu4ivWh9qJ	1	1	For two reasons: access to services and secondly for properly focused interventions	2		2		1		1		2		2		2		2		3	It seems that dyslexia is the elephant in the room through questions 6 - 10. Some reference to the need for more research into where this would sit in relation to Developmental Language Disorder would be helpful.	2		3	Would family history of language impairment and/or dyslexia be more appropriate?	3	Literacy difficulties as a co-occurring disorder produces the same problem with the place of dyslexia within this. I know that this cannot be solved here but an awareness that there is more to be established about dyslexia may be more appropriate.	1		1		1		2		2		2		3	I am concerned about the ambiguity of the term within an educational setting, although this can be overcome with a concerted training campaign.	1
R_ebTqVBlGUNh60eN	1	1		2		2		1		1		2		2		2		3	Depends on research question, I guess if it is about theory testing but in intervention studies I'm not so convinced as it reduces external validity and therefore makes it difficult for a clinician to apply findings to a broader range of needs.	5	Developmental becomes inappropriate after a certain age - for cases that persist I don't think this term can be used.	2		2		2		1		2		2		2		2		3	Why is this an impairment and the others disorders? not consistent	3	Not sure about this- in clinical practice which term would you use then dev language disorder or LLI.	1	yes- must have a shared understanding with education around terminology.
R_2o7JoTNgC3lqSIR	1	1	Equally important is the need to agree on terminology which will have currency 'on the ground'. There seems little point in researchers and other experts agreeing on specific terms for specific profiles if in practice education and health professionals and commissioners and indeed the general public conceptualise the difficulties in completely different ways, or in some cases fail to recognise th…	3	Well up to a point. I would probably say 'with a significant impact on everyday social interactions and/or educational progress', but with this adjustment it seems a reasonable definition. It might not be my preferred term, especially if the proposal is to use it as a general term for children with any type of significant language difficulty (both primary and secondary to another condition such a…	2	On the whole yes, I would agree, but I think it is important not to exclude children who may have, for example, very poor expressive language, which is causing them considerable difficulties, but might respond very well to specialist input. In practical terms it is often necessary to get a diagnosis of a severe difficulty requiring a high level of input in order to access this type of support. It…	3	I agree with the analysis. My concern is how any change might be interpreted by commissioners of health and education provision. If we lose the conceptualisation of language impairment as being a weakness in language skills relative to the child's average non-verbal ability, then service providers might take the view that if there is no distinction between children of low ability across the board…	1	Obviously. Why is this here at all?	3	I'm not convinced this is a helpful way forward. I think the current situation is clear enough. Are the language difficulties faced by children with other conditions actually language disorders in the way they are for children with primary language difficulties?	2	On the whole. There are also of course children with significant global developmental delays in the absence of a diagnosed genetic condition or other cause. Shouldn't they be included?	4	See my comments above with regard to 'language disorder'. I'm not clear under what circumstances this might be useful. If a child has Down Syndrome, they will be diagnosed with Down Syndrome. If you mean an SLT report for a Down Syndrome might say the child has a 'language disorder associated with Down Syndrome', that might be a helpful wording. I'm not clear in what circumstances it would be use…	2	In my experience, the profile of children with language disorders in the absence of differentiating conditions, is very different from those with broader disabilities. There is therefore a need for a clear distinction in terminology - and not just for research, but also for intervention and wider understanding of the condition - among parents, teachers, doctors and so on.	3	Not terribly keen to be honest. It is sometimes used now, but generally people tend to shorten it to 'language disorder' on its own. This would remove at a stroke all the fine distinctions the questions so far have been trying to establish. I'm very concerned about the direction we are going in. We specialists might find the discussion engaging and helpful in focusing our thoughts but, as I've sa…	2	On the whole, I would agree. In practice there are a couple of questions though. How many people are there knowledgeable and skilled enough to assess this thoroughly and make an informed diagnosis? Can your 'run of the mill' SLT do this? And if not where will that leave the child who has to rely on them for assessment and diagnosis?	2		2		3	This would depend on the exact profile. Most of the cases I see do have nonverbal scores at the low end of the normal range, but have language scores well down in the low range so there is a clear differential. If the scores are very similar, then I'm not sure it would be automatically be appropriate to describe it as a language disorder. This is really where we need clear diagnostic markers for …	2	On the whole I agree, but the statement raises further questions. How do we define clinical need, and who is responsible for doing this? I am not sure education services would (or even perhaps should) take 'clinical need' into account, and many SLT services certainly don't - most of them are funded to work with children of specific ages and/or specific needs only.	3	If you mean on an individual speech and language therapy report, then yes of course. Regrettably though, very few reports these days are written to a high quality in our experience. I worry that introducing too many terms simply muddies the waters, and over complicates the situation, making it harder for everyone to get onto the same page.	2		2		3	Why suddenly 'impairment', when up to now we've been talking about 'disorder'? Is it helpful to use a different term? I am not at all sure that people on the ground are going to be able to discern the fine distinctions proposed between PLI, SCD and milder forms of ASD, or certainly not without significant training. We need to remember that these are all relatively rare conditions for the majority…	2	I'm worried though about the introduction of yet another term for something that will often be called 'language disorder' now. I think this is too confusing. Maybe we should try to popularise something like 'structural language disorder'. Having said that, I prefer the term 'Language Learning Impairment' to 'developmental language disorder' actually.	4	The problem is that this is not the way the term SLCN is often used, by the DfE and others. Confusingly it is used by different people to use different things - muddying the waters even further.	I do feel we are going round in circles and needlessly overcomplicating the situation. We need to focus on finding terms that will actually work for children, families and services and help ensure that children get the help they need. We need a clear straightforward label that is meaningful for everyone and will work on the ground.
R_bOrkJKVQ6T8FeGp	1	1		2		1		2		1		1		1		1		1		1		1		1		1		1		2		2		2		2	Yes - the term speech sound disorder encompasses articulation disorder (origins in motor or oral structural problems) and phonological disorder. Then there is motor speech disorder encompassing stuttering, apraxia and dysarthria.	1		2		2		The above figure could be improved upon as regards clustering of the speech sound disorders - dysarthria, apraxia and stuttering should cluster more closely together. Articulation and phon impairment are fine. Good to have phon included under language impairment also indeed in this way. / / Object to term 'cleft palate'. I would suggest you have orofacial or structural speech disorder...something…
R_1L0uyOsRR9gYKAB	1	1		1		1		1		1		3	I think that this new term may be a little unusual for clinical practitioner staff so we would need to work hard to get it into common usage.	2		1		1		1		1		1		1		1		1		1		1		1		1		2		1
R_bDBwfKBpPTJqjjf	1	1		2		2		1		2		1	I do agree with this statment. Buut it then throws up the question of what happend with conditions such as ADHD, in which language disorder appears more often than chance, but are not a defining characteristic of the disorder phenotype. Similar with kids with early mood disorders, or those born preterm. / (sorry, i just read item 13 - this takes care of my concern. Well done!).	1		2		1		2		2		1		1		1		1		4		3		3		4	Why use this term when 'Social Communication Disorder' is now formalised in DSM-5? Wouldn't it be easier to Refine the SCD term than try and replace it with PLI?	4		3
R_23qAFVuJCo6YHOd	1	1	Absolutely. It's essential for raising awareness, understanding, and then improving provision.	2	My only concern is in relation to people with language difficulties being comfortable with this. But as has been pointed out in the document, disorder is used for many other issues and it gives status and perhaps validity for those who want their condition to be taken seriously. / / In relation to the 3 tier model- if a child has more moderate language difficulties at age say 13yrs could they get…	1	-If this statement is reworded, it may need to say a prognosis approach should be taken (rather than agreeing with the specific indicators) / -May need to clarify that the word 'functions' means skills and not functional issues. / -Also whether prognosis	1	I don't know if it is important here, but in reports when outlining the provision needed, it needs to say the child 'needs' the provision and not 'will benefit from'. I believe that legally, will benefit from doesn't mean anything. Therefore when writing up criteria it may be relevant to use the term 'need' rather then 'benefit from'.	1		1		1		1	But also need to clarify that a child could have one of these diagnoses such as ASD AND have Language Disorder.	1		1		1		3	I can't comment on specific risk factors	1	And ASD, or visual/ spatial difficulties.	1	However, we need to be careful that we don't preclude children with lower NV ability scores because of co-occuring difficulties such as visual/spatial. / I am also very concerned that some children show low NV scores on EP testing and average range V scores, but when tested on CELF show severe language difficulties.	1		1	I query whether these terms should include the words 'disorders' or 'impairments' if they are being used as 'descriptors' rather than diagnoses. Perhaps they should include the word 'difficulties' instead. If they do keep the 'disorder' and 'impairment' descriptor I think we need to be happy that these labels are likely to be used as diagnoses/labels too. / / Would a clinician giving a diagnosis …	1	I agree, but I suspect this will be mainly of use for children. If these difficulties are severe and don't resolve then I would think there are likely to be structural language difficulties. / However see my notes to item 16- in relation to whether this is a descriptor or a diagnosis	1		3	I think this is a helpful term and I agree with the reasons for it to be used. / However, see my notes to item 16- in relation to whether this is a descriptor or a subtype ('impairment) / Also see notes for item 16- in relation to using the term 'disorder' to be consistent	3	I agree with the concept. I agree with the reasons for using LLI and think it is good in many ways. However I have a number of concerns with it too! / 1) I think there are 'language processing' issues as well as 'language learning' issues – unless everything can come under the bracket of 'learning?' e.g. I view word finding difficulties as access problems (but these could be due to faulty learnin…	1		We may need to reference something about the profile of language difficulties for LLI difficulties. I think there appears to be a belief in SENDIST panels that children need to show an uneven profile of language difficulties to have 'a disorder' and that having severe language difficulties across the board, and therefore very low scores on all CELF tests does not indicate a disorder. This can be …
R_6tiOrhFOdV4NANf	1	1		2	Although I agree with the term and the explanation given, the use of the word 'disorder' has very negative connotations for teachers and those within educational policy in New Zealand (which would be termed as 'deficit thinking') so the use of the term language disorder would not enhance collaboration between SLTs and teachers to enhance outcomes for children. There is no useful term that gets ar…	1		1		1		1		1		1		1		2	Unsure whether developmental is necessary	1		2		1		1		1		1		2	Yes - if it is clear that phonological disorder is a subset of speech sound disorder	2	Although I agree, 'phonological disorder' is not currently a term with widespread use in the speech literature and as mentioned in the explanatory document terminology within the speech disorder literature is also a minefield!!	2		3		1
R_eOEFfbvY55KRtRP	1	1		1		1	The term 'a range of functions' will presumably be elaborated.	1		1		3	I'm not sure about the word 'differentiating' which implies that there will be something to differentiate language disorder from. Having read the explanatory document I am not sure that this is what is meant. So LD can be part of a more complex set of impairments but that simply means that they are coexisting conditions which all need to be mapped out at an individual level - not that they need t…	3		2		1		1		1		1		1		1		1		1		1		1		2	I agree with the statements and explanations in the document sent round. PLI represents a chance to foreground that this is a pragmatic (not a social skills) issue. DSM5 is frankly wrong to distance this as a separate category from language disorder - maybe this will be revised in due course. However, doubtless US SLPs will continue to use S(P)CD as a matter of course since this is recognised as …	2	If this is to go forward, and I think it is a good way of getting round the IQ discrepancy problem, then is is quite new in the UK and would need a lot of explanation. There was stuff like this floating around ages ago in Berry's writing from the US but this seems sufficiently distant now to explain that LLI is a new conceptualisation.	1
R_8bIXFrv4VBlvVyZ	1	1	yes, implications for practice, policy and research of the current situation, are such that agreeing terminology, (and on the basis of an international exercise such as this), would do much to take us forward. However, the onus would be on us, not to stop short at publication of a paper with the final consensus statements. To address the concerns expressed about proposed changes (e.g. losing the …	1	I personally don't like the term ``disorder'' but favour it in light of the discussion point under this statement in the accompanying document: consistency with DSM V and ICD11 and note that cognitive profile will not be used to identify. Language disorder is also used in educational literature and in many textbooks used in training of specialists such as SLTs. /	2	Yes poor receptive language (often implicating multiple domains of language and memory) and language problems affecting wider functions (I take it these refer to morpho-syntax, phonology etc?) are indicators of poor prognosis. However both ``receptive language'' and ``range of functions'' need to be elaborated as suggested. / The examples of preliminary indicators of poor prognosis in the accompa…	1	yes, for example children with "mild" learning disabilities excluded from services that could provide more intensive approaches to addressing language intervention needs. / To move this forward is likely to require changes in service configurations	1	This should be uncontroversial I hope!	1	I agree with the statement but I think our intervention research has been mostly directed to fairly narrowly defined categories, with some exceptions. So the presumed different intervention pathways might turn out to have more in common than we think-for example, similar approaches might affect significant change in the morpho-syntactic difficulties of a child with Down syndrome and morpho-syntac…	2	I appreciate that secondary to has been removed. On this basis, does ``associated with'' include or exclude co-occurring with? Or is ``co-occurring with'' an entirely separate descriptor (as listed in 13 below), and children with this descriptor are included in the DLD group?	2	So ``associated with'' could mean: ``is part of the presentation of X'' and we don't necessarily know how or why.	1	my view on this hasn't changed since the last round, and I think the focus on underlying causes is helpful.	1	yes, though I expect in practice there may be cases where a differentiating condition may be suspected but not identified. This shouldn't preclude children from being described as having developmental language disorder in the meantime.	1	yes this is useful and may help orient service development and delivery decisions. Where we know language development profiles are fluid clinicians may consider presence of risk factors to support decision making about whether to intervene or not and at what level; at risk groups may be the focus of preventative programmes.	2	The use of the word include leaves open the possibility of other risk factors being considered. Given current knowledge and the longitudinal research required I think this is wise.	1	yes but need to clarify if presence of a co-occurring disorder precludes a child from being included in the Developmental Language Disorder group? / / (For example, can this also include for e.g. a child with physical disability and a language disorder, where the physical disability has given rise to a motor speech impairment but the child also coincidentally has a language impairment that cannot…	1	yes, and the recent JCPP paper by Norbury et al, albeit with 4-5 year olds is a strong statement in this regard.	1	This should also be uncontroversial at the point where a decision is made to provide a service or not. Differences may arise in terms of a particular care pathway to be followed based on how services are currently configured-until such time as they change. / But I would hope over time change will happen and the operating principle would be one where services and interventions are adapted to meet …	1	I believe this would be helpful from a service development, practice and policy point of view. If we work on dissemination and make clear in the process what these different descriptors refer to (perhaps referencing new e.g. LLI and old e.g. SLI in parallel ) the matter of raising awareness can still be addressed-and we can still direct people to already established bodies of research that suppor…	1		1	this fits well with current literature	1	I have read the literature which expresses the difficulties with SPCD as a term in DSM V- in particular that structural/grammatical difficulties are precluded in order to receive this diagnosis. / / From a clinical practice point of view, and knowledge of pragmatics, PLI, which foregrounds language, is a useful descriptor for some children. /	1	I am in favour of having descriptive terms as are encompassed in items 18, 19 and 20. The ``learning'' in LLI captures an important aspect of these children's presentation-the underlying difficulty/constraints on learning and may also better highlight the longer term nature of these difficulties for many children. It embeds the idea of ``process'' or something ``dynamic'' in the label and might s…	2	The chief difficulty with this, is that to my knowledge the term is not widely used beyond the UK but I believe it is a term that could be widely understood. / I agree with its usefulness as a broad descriptive term, in the same way as we might refer to physical needs or mental health needs or learning needs. / And in fact it could gain traction across health and education and emerge as a term th…	Just an overarching comment, as was stated in the paper arising from round one, the process used to arrive at a consensus is a particular strength and one that could be highlighted in the dissemination. That is, the involvement of an international panel and the Delphi approach. There may be criticisms about the lack of involvement of all possible stakeholders and that English speaking countries h…
R_0TIG4iZ3JFN76Ad	1	1		3		2		6	I am afraid that i don't follow this statement	1		3		2		2		2		4		3		2		2		2		2		2		1		2		2		2		2
R_3DfMsLnqK54HqcZ	1	1		2	BUT this is lovely and simple in definition but difficult to implement clinically. / / Specifically problematic in the supporting document is the statement / / Specifically we are saying that those who have mild or transient difficulties that are likely to respond well to targeted educational interventions should not be identified as language disordered. / / / / This is highly problematic as whet…	2	In general terms I am in agreement with this approach however there are a few key things to note here / / 1. Risk factors which are derived from clinical samples have very low levels of predictive validity especially when used in representative samples / 2. A risk at a population level is difficult to translate at an individual level and so sensitivity and specificity of predictive validity of th…	1		1		2	I think this is a useful approach and allows for the LI to still be acknowledged in Learning Disability, ASD ADHD and so on whilst, as you say, acknowledging that they may need a different intervention pathway and possibly prognosis.	2		2		2	In some contexts yes - although we should define the contexts we mean quite carefully I think - this is an opportunity to challenge the problems with the 'matched groups' design and encourage researchers to report the dimensional characteristics which people use to subgroup - for example ASD versus PLI is often about not quite meeting ASD criteria. ADHD or not is about a cut point in reported sym…	2		2		2		2	However the use of 'disorder' here needs to be used with care - need to also somehow acknowledge that these often may exist in a milder form and so don't reach a clinical threshold for e.g. a literacy 'disorder' or SEBD but still may be compromised.	1		1		2		2		2		2		4	I am still unhappy about the addition of the term ``learning'' - if we are clear at the top of this process i.e. at the Language Disorder level that this isn't about EAL what does it add? / / I think people can still use it to exclude socially disadvantaged children (i.e. as it implies that the causal mechanisms are all intrinsic to the child) - and actually social disadvantage is linked to persi…	1	Yes - it also allows non-specialists to collect data reasonably accurately at this level of granularity without specialist assessment	This is a very positive step forward. There is work to do to with respect to 1) identify risks using valid epidemiological methods taking sampling more seriously than has been in the past 2) developing methods for applying population level risks to individual level risk 3) taking developmental change into account 4) determining at what age these criteria can be successfully and reliably applied. …
R_5cd8BDkYcGfGLKl	1	1		1	is there a need to have a lower age for diagnosis, as is the case for ADHD? it seems most evidence would say diagnosis before age 5 likely to be more unstable.	1	In SCALES, we are finding that children low on only 2/5 tests in Year 1 are the most likely to cross diagnostic threshold, whereas those with impairments on 3-5/5 tests are very likely to still meet criteria in Year 3. Note though that overall language scores at this age are incredibly stable (ICC .93!) - entirely possible that even those 'resolved' cases still have fairly weak language abilities…	1	We definitely have a problem if children are 'too severe' for a language unit and those with lower NVIQs excluded on the assumption that they cannot respond to intervention.	4	Problem is it is very difficult to get accurate information about home language performance in many cases. SCALES is showing kids with poor teacher ratings of communication at reception are very likely to still be having trouble with English and with academic attainment in Year 2/3. (Whiteside, Gooch \& Norbury, in press, Child Development) - another paper looking at English language assessment w…	1		2	might want to add a 'for example' or some indication that this is not an exhaustive list.	2	though in most cases the associated disorder 'trumps' language disorder in the diagnostic stakes! I was also a bit unsure about the distinction made in the figure between this and Dev Lang Disorder. Isn't there genetic evidence that suggests at least partially overlapping causes of language impairment across diagnostic boundaries?	3	see above - it is useful to know about them, but I'm less convinced that exclusively studying homogeneous groups is meaningful	2	implication for research and services though, who may not always perform this level of differential diagnosis.	2		2	family history of language and/or literacy impairment?	1		1	our recent SCALES paper helpful here!	1		2	note this is how the ASD diagnosis works in both DSM5 \& ICD, and I think descriptors are proposed for DLD in ICD-11	2		1		1	Please note that one can have both structural language difficulties and pragmatic problems though...	3	I agree with earlier comments that this is probably true for all kids with DLD. / / In ASD, specifiers include non-verbal IQ deficits - could it be helpful to use specifiers such as this?	5	I just really hate this term and don't think it is terribly helpful. Autism appears to be counted separately and I suspect this is part of what assists with greater resource (amongst other things). I think keeping this term waters down impact of language disorder.	You are wonderful people and we owe you a huge debt of gratitude for trying to bring this all together in a meaninful way! thank you!!
R_bwwc7dPFEcp1azH	1	1	Given the lack of awareness of language disorder in both professional and public fields, it is really important that we as professionals with knowledge of this area can reach a consensus on the terminology so that we can move forward with providing services and recognition for these children and their families	2	Given that it is in use on the ICD10 and DSM5 strengthens this argument. Although it is not perfect, it is probably the best from the imperfect terms currently in use.	2	I agree with this statement, but we need to discuss the tools that are used to identify these problems as they have many flaws and it is likely that a multiple of assessment types, difference for each age and skill level will be needed	1	In Ireland the child needs to have a NVIQ of 90 to qualify for specialist educational services and this type of exclusion affects many children in need of services being denied them.	1	This is widely accepted but again the issues around assessment and accurate identification previously raised need to be considered.	4	I agree, but the overlap with autism spectrum disorder and language disorder/impairment does not necessarily mean a difference intervention pathway. Similarly children with Down syndrome could benefit from the interventions offered to those with language disorder so I suppose it may indicate a difference causation rather than intervention pathway	2	Agree- but see overlap with autism	1	I think this would help clarify the issues I raised under statement 6	1	In order to determine the different 'ingredients' that make our interventions work, we should be able to differentiate the children based on underlying conditions as well as other factors such as age, SES etc.	2	Yes, although I have concerns for adults, the explanation given in the expanded document helps to clarify	2	Agree- children may have a risk factor of poverty, but as research has found, this will not be predictive of later language performance. Risk factors could also be used to 'explain away' the child's language difficulty when the have genuine underlying difficulties and could risk them not accessing appropriate services	2	I also wonder if language background different to that of educational instruction is a risk factor? Although I appreciate that this is intertwined with other risk factors.	1		3	If language disorder associated with Down syndrome is to be recommended then should this statement only refer to those with 'developmental language disorder' or Language learning impairment' as outlined below? Having to be in the normal range in this statement muddies the water a little.	1	See comment above of risk factors being used to explain away language disorder. Clinical need and family preferences need to be considered.	2	I agree with this statement, although also consider that word-finding/lexical/semantic difficulties and morphosyntactic difficulties should be potential optional descriptors	2	Therapists should also be reminded of the range of speech difficulty subtypes such as in Dodd's classification including phonological delay, inconsistent/consistent phonological disorder and Developmental Verbal Dyspraxia and articulation disorder so as to distinguish these.	1	See above!	3	We could also consider keeping the term 'disorder' as in the umbrella term, and use Pragmatic Language Disorder	3	Generally agree, although we could also consider the term 'Language Learning Disorder'	1	Yes! I think the diagram captures this well and encompasses all children with needs in this area	This is really good work and complex given the various understanding we all have of the varying terminology. I am glad to see a move away from 'SLI' but I do think a lot of education will be needed to get the terms as presented here in use- particularly the distinction between 'developmental language disorder' and language learning impairment', which although necessary, are not immediately clear
R_5ceQk7pgvAecMAt	1	1		2	Given the extent to which language disorders may not be identified (e.g., Cohen et al., 1998 and others), I think significant impact in one of the two domains should be sufficient. I suggest changing wording to everyday social interactions and/or educational progress. Language problems can be subtle, and may be missed depending on behavioural characteristics of the child (quiet / shy or disruptiv…	1	Yes - I would reverse the order in the first sentence. In the Ottawa Language Study, the low overall cluster (from age 5 profiles) had the poorest language and academic outcomes to age 19.	1		1		2		2		1		1		1		3	Most causal pathways are partial, though I recognize that developmental language disorders are assumed to not be fully accounted for by genetic factors . Also, I wonder if there is an alternative to using unclear as part of the criterion, since the status of a given risk factor would not likely change even after an evidence base accumulated for an association. / / Is a risk factor a variable that…	3	Is there a way to contextualize the increased risk associated with male gender, given that the discrepancy between clinical vs. epidemiological studies, and the study by Zhang et al., suggest that girls are more likely than boys to be overlooked? This is mitigated in jurisdictions with universal language screening. Leading the list with male gender may exacerbate this, though this may be the most…	1	Again, I'm not fully comfortable with unclear. The disorders listed seem to be conditions where the theorized / empirically supported direction of effect is not as unidirectional risk factors for language disorders - but instead either secondary to / caused by LD, having risk factors / third causal variables in common, or having bi-directional association.	1	This is an important equity issue.	1	This is also an important equity issue.	1	Important that more than one specific term can be used, as needed.	1		1		1		1		2
R_3sXNbQYRlZaMb3L	1	1		1		6		1		1		2		2		1		2		1		1		1		1		1		1		1		2		6		4	Prefer a term featuring the words 'social communication' as 'pragmatic' not widely understood by schools or families.	6		1
R_4ORQ8jYm1JwWwND	1	1		2		2		6		4	The focus on ``home language'' is prorblematic in some cases, because the majority language can quickly become the dominant language and the home language deteriorate in both children who develop typically and children with language disorders. In the case of home language attrition, it would be approprite to assess in English. I would revise this such that in the case of a bi/multilingual child, …	2		2		2		1		3	In my view, this is a new use of this term.	2		2		2		1		1		2		2		2		2		5	In my view, this category is redundant in our current level of knowledge and should be removed. To be included, we should have more evidence on what it would mean to who have a language learning impairment in absense of a language disorder.	6
R_71b9fvukXBUQ5dr	1	1		1		2		1		1		2	Change to 'may indicate different intervention pathways'?	2	Is 'acquired aphasia' not another name for (acquired) language disorder, with the brain injury as the differentiating condition?	2		1		2		2		2		4	This statement is not yet clear about speech difficulties, which may not be 'cognitive or behavioural' impairments. Later they are conceptualised as either linguistic (phonological impairments) or broadly motoric impairments. Here it is not clear. And indeed motor problems and speech difficulties are not ususally seen as 'causal' re. language problems (as are some the others). They may mediate pr…	2	Not very specific - is intellectual (developmental) disability excluded here or not? The 'low end' is not clarified.	3	Two statements, could be separated. The sentence 'Presence of risk factors or co-occurring disorders should not preclude a diagnosis of developmental language disorder' might be better at or around Statement 12? The first sentence of 15 is OK, but 'clinical' need is a messy concept - just say 'need'?	2	Omit 'rather than instead of'.	4	Few folk categorising will be able to distinguish phonological from non-phonological speech sound errors, and some children will evidence both. Phonological disorder is not defined here. See 18. / /	2	'This' means speech sound disorders, but is not clear in the sentence, and it does not say here or above what phonological disorders are? Could be clarified, but speech sound disorders would be a lot clearer, as the general term, and lose very little. Many children with phonological disorders show no other language difficulties - too muddling to try to cover everything here. / / Having problems w…	2	Why do they need to be the main problems? For an additonal descriptor, just say 'where the child has problems with ....' .	4	As discussed in the explanatory document, the defining characteristics of problems in 'verbal learning and memory' are those of developmental language disorder - so LLI would be another term for almost everyone? Cannot see what this adds.	2	Figure 1 - these are speech, language and communication difficulties, not needs? The figure shows needs secondary to hearing impairment, should be LI associated with it. Cleft plate is a predisposing condition, not a need or disorder.
R_6Dvhy7Alhw5wqIR	1	1	I support consensus for clinical and research reasons and think the 'nesting' approach helpful I also support the broad category for education--it is in existence and likely to stay! a bit like mental health and behaviour as a category of SEN please could speech be identified and the distinction drawn at this point--it is well articulated laterf	2	I agree the first part of the statement but prefer that the impact is on everyday communication and academic learning	1	yes I think that identifying cues to persistence is helpful. Age matters as well but happier if we stick to language identifiers here. If you decide to use NVC as a marker perhaps this could be phrased within the statement that language delay may be a marker for other disorders eg it is a frequent presentation of ASd and ID --hence look for other markers of communication for social reciprocity. I…	1	my clinical thinking is look at all areas of function and intervention should be based on need and type of problem	1		5	would not use the term 'differentiating' this is likely to be misunderstood. I would instead talk about co-existing conditions some of which may be contributory but may not be--may simply be part of the mixed dev pathways	4	I agree the conditions but not the 'differentiating' see above	1	but please add medical eg epilepsy and mental/behavioural	2	for research although even the genetics is complex,, for intervention nad also clinically / all too often we focus on associated deficits. the purpose of comprehensive assessment is to recognise strengths as wel;l--these may be relevant for intervention	1	helpful to align with classification systems	2	however, I suspect that risk and associated or co-existing is not as simple as this suggests and social factors are relevant to intervention!	1		3	see my comments about differentiating factors above I just think in our present state of knowledge that associated/coexisting factors should be noted and while causation is clear at times eg head injury or stroke, with even ASD trying to be sure how much language impairment is from the ASD and how much is additional LI can be really hard and I have seen a lot of children!!	1	indeed, IQ at any level does not preclude a language disorder and in my view there is a failure to recognise the above average NV ability with low average language which causes frustration	1	and that is a problem and a strength of assessments with scores but at the same time, intervention does not necessarily translate into hours with the SLT which is a parental misconception and leads to many private assessments and tribunals	1	if possible!	2	I prefer SSD since establishing the extent of the oromotor and phon components in very young children can be tricky --as stated in the point below	4	I would prefer to distinguish those who have a problem with phonological processing linking directly to reading impairment from those with a more general verbal memory problem. This distinction became clearer to me from Catts work and our own--LOucas, Baird etc differentiation is particularly in the comprehension of language and reading in the verbal memory problems. I suspect the distinction is …	2		2	but see my comments for Q18 there may be more than one path to lang learning	1	it is in use educationally and a useful but undifferentiated category
R_eLQkgmeJRWdZ1Vr	1	1		1		1		2	I generally agree with this statement but if the question related to services in Scotland I would disagree.	1		2	Inclusionary criteria have been useful for us in diagnosing children with language disorder.	2		2		2		1		2		1		1		1		1		1		2		1		2		2		1
R_8AhxnQPe8mJkUoR	1	1		1		1		1		1		1		1	There can be other differentiating conditions as well. The list provided is an excellent start but it may be useful to think of the list of ``differentiating conditions'' as a series of examples. One condition that comes to mind may be cerebral palsy. Having cerebral palsy does not protect one from having a language disorder at the same time, but the intervention pathway is quite different than t…	1	This is a great idea not only because it explicitly describes the association, but also because it send the important message that problems in one area do not ``protect'' children from having other difficulties. Parents of children with associated difficulties (e.g. Down syndrome) are sometimes frustrated by the lack of recognition of their child having a language disorder on top of the language …	1		1		1		1	Once again, we are learning more and more about risk factors. The list is an excellent start that we have evidence for. As our knowledge advances we may be able to determine more risk factors.	1	The notes have been very helpful to provide the context for theses statements. As for risk factors and for differentiating conditions, the list of co-occurring conditions is an excellent evidence-based list. It is about making sure these lists and examples are not being interpreted as ``closed'' (with nothing more to add). This is perhaps an over interpretation of the statements in my part, so ig…	1		1		1	I think this is a real step forward. It puts the developmental language disorder at the centre with ADDITIONAL descriptors. The problem being that sometimes it is difficult to tell which is the principal areas of language difficulty, a child with language disorder may have a pragmatic language impairment as well as problems with memory (work of Helen Tager-Flusberg; Kjelgaard, M. M., \& Tager-Flu…	1		1		1		1		1		I want to take this opportunity to say these set of statements reflect a real step change in clarity within the context of the complexities of development and language disorders throughout childhood to young adulthood. I also think that the Figure 1 is now a very helpful representation of the way in which the nested terminology affords different levels of descriptions of children and young people…
R_cLU7KRGW2XvEql7	1	1	We have managed with a range of terminology that some of us are not completely happy with for years now, so no doubt we'll quickly get used to new terminology. Having terminology based on evidence (of different sorts) will be better than the current terminology that seems to have organically evolved.	1		1		1	There is poor understanding, often based on very outdated theory and not on evidence, of developing cognition in children with language difficulties. To do away with this as a factor would be a major step forward.	1		1		1		1		1		1		1		2	poverty or social deprivation?	1		2	I wonder whether we should be looking at learning potential here, as demonstrated through dynamic assessment? Or perhaps we should make suggestions as to what truly comprises a measure of nonverbal ability so that tests, such as picture sequencing, are not considered sufficient?	1		1		1	reference to Dodd, B. (2005). Differential Diagnosis and Treatment of Children with Speech Disorder. (Second ed) London: Whurr. perhaps? this gives information about the subcategories of phonological disorder (consistent, inconsistent) and provides a useful description of delay vs. disorder	1	As we are not focussing on this, I suggest we don't refer to the Bowen website. The figure there is useful but does not give any insight into the complexity of the issues related to SSD or the varying incidence of the different sub categories	1		4	I still have a problem with 'learning', although no doubt will get used to it if adopted. Acquisition? Processing? Perhaps I don't really understand what is meant by 'verbal learning'? it's not a term I have ever used clinically.	1
R_5uxk08XTwJpUk9D	1	1		1		1		2		1		1		2	Perhaps also add intellectual disability.	2		3	My concern is that rarely do investigators do a comprehensive evaluation for all potentially differentiating conditions - e.g. complete genetic testing that would detect such a condition	4	I would stick to Language Disorder - I think it's confusing to have 2 terms and not sure there's a substantive difference between LD and DLD	1		2		1		1		1		3	This could end up being more confusing - though certainly I'd agree that a comprehensive evaluation is critical	2		2		4	This will end up being confusing given the DSM5 social communication disorder classification	4	I'd stick to LD for everything	3	I don't think this translates well to other countries.
R_6mrinfsu6CeSmBn	1	1	I think this is one of the reasons that children's language difficulties are not taken as seriously or recognised in the same way as other conditions such as dyslexia or ASD. There are too many different terms, that are being used I too many different ways, so people are just not really paying attention any more.	1		2	I agree that these are broadly true, but also that as mentioned in the pre-reading notes, we need to look further into the research and agree more solid indicators of long-term language learning difficulties. I think it will be easier to find indicators that positively identify those who will have persistent language disorder... but maybe harder to find indicators that only identify those who wil…	1	I agree, there needs to be recognition of co-occurring difficulties that may not be the underlying source. HI or EAL would be good examples. I believe that research has shown children from both these groups can have 'SLI' in addition to their language learning disorder rather than as the cause of it, (can't give a reference though) yet they can be excluded from care-pathways that would meet their…	1		1	I agree, as long as there is acknowledgement that sometimes these additional differentiating conditions may NOT indicate a different intervention pathway. I believe that some ASD children are appropriately placed on an language learning disorder pathway for a limited time if they exhibit specific grammar and structure difficulties with language, or that some children who have acquired language di…	1		3	I am hesitant about this. While I agree that that would be a very appropriate way to refer to some children and would be happy with the wording for the most part... as I have mentioned above, I think that just because a child has a 'differentiating condition' it doesn't mean that their language difficulties are necessarily associated with it. / / I would want a choice to either use the above word…	1	I think research probably has to start with a more pure and less complicated group. BUT any significant results will need to be then trialled on a more diverse group in order to have any real clinical value.	1	I understand the issues re 'developmental', but if this is a medical diagnosis, I think we can use medical definitions for the term (i.e. not acquired). It would be far easier to explain the medical definition of this to people, than to explain the current 'specific' which really doesn't mean specific in any sense... and instead now is used to mean idiopathic..?? I think if everyone were to start…	1		2		2		1	I would in fact include children whose non verbal ability is mildly below average...	2	I agree that diagnosis should not be precluded by the presence of these factors. / I do agree in principal with the statement re allocation of clinical services, however, I can see difficulties with allocation of services in educational contexts. If it were just our opinion that determined placement on care pathways within educational settings I would agree, but where there is in essence a care-p…	1		2		1		1		1		1
R_5AzMzLGZTUhhjKt	1	1		1		1		2		1		2		2		2		2		2		2		2		2		2		2		4	I think this could be relevant to research but in terms of raising the profile of language disorder to our stakeholders then this becomes confusing again and makes raising the profile more difficult	4	I think this is a term that only SLTs will be familiar with. Stakeholders and other professionals will not know what this means. Professionals and others need linguistic knowledge to know what phonology and a phonological disorder is and they don't have this knowledge. Why not just use speech disorder?	2	See point above about how this is communicated to our wider audience though	3	I'm just not sure - again only SLTs and a few other professionals will know or really care about this. I guess I'm looking to our field using just one or two terms to describe the children and young people we work with. Research absolutely should make these distinctions but for the rest of the field it all becomes horribly confusing again and this means the awareness we want to raise gets lost. T…	4	This really goes back to the point above. Could we not have language learning impairment or developmental language disorder as the only term we use?	1
R_3VHaciSzwJGKIU5	1	1	I would also emphasise that the term is transparent to other professionals across sectors	1	All our evidence suggests that this will be understood in educational settings and will work well for accessing resources	2	This would also be consistent with problems associated with single tests measuring single components of the language system which often do not possess the most robust psychometric properties. It would also match with profiling language learning needs	1		1		2		1	I think it is worth stating that these differentiating conditions have been objectively diagnosed using appropriate measures - not a problem for Downs but and increasing problem for ASD in community settings. / There is an additional challenge for children with a history of severe otitis media - so this raises the question of concurrent diagnosed differentiating conditions or ???	2		2	with the proviso that these differentiating conditions have been appropriately ruled out by relevant professions	2		2	yes but we need to be clear there is evidence for a different intervention pathway in other cases so as not to get caught up in a similar position to the low NVIQ situation.	3		1		1		1		2	providing these can be reliably identified and that they are persistent and not transitory. I addition there is a need to consider fluidity of some of these factors - that is they may change over age	2		6		2	are diagnostic criteria for ASD to be specified with reference to objective markers?	2		1
R_9uJ5LinD5e8X5Yh	1	1		2	Where would the ASD population fit in with this? ASD with a lang disorder? Or would their ASD ness be lost and just lang disorder be their disability - this would not give them their education in the correct way. ASD needs to be a separate group for educational purposes but maybe not for therapy service entitlement.	1	Not for EAL group though.	1		1		3	We work with learners whose lang disorder is not a part of a more complex pattern of impairments ie what use to be know as SLI. where would this cohort sit with differentiating conditions?	1		1		1	Think this group should be recognised in this way always to make sure educational pathways can be understood as an entitlement as well as therapy services.	2		6	Not sure about the last phrase being included.	6	Are we saying here that poverty, less years of parental educ, neglect or child abuse can lead to lang disorders (as opposed to lang delay)? If yes there are many others we could include - certain ethnicities where sch acht is always lower, dyslexia?	1		1		1		1		1		1		4	Criteria for ASD have relaxed greatly over recent years and a wider range of profs can now diagnose. Can we be sure that 'not meeting the criteria for ASD' is as robust as we need. Could those ASD with an automatic pragmatic lang impairment be missed and therefore the staff understanding as to their educ learning needs not be recognised or understood. Is there another way to describe this feature…	3	We will muddy the waters if we call the same thing 2 different names. SLTs and EPs may get the distinction but teaching staff and sch staff will be baffled. Can't we just have DLD and if a child has no problems with verbal learning and memory (very rare) then make that distinction for that child. / Language Learning Impaired means (to most) a difficulty with learning foreign languages.	2	Although I would ideally want to change this to SLCD ..............D being disorder. 'Needs' in the current world of EHCPs and tightening budgets is not strong enough for families and children to access the services they need. / I would prefer to use a different label altogether but we have just managed to get most to recognise and take on board SLCN!
R_e9cPjWuFpcer4B7	1	2	By ``field'' here we seem to be referring to a relatively narrow group of practitioners predominantly speech and language therapists/pathologists. This is fine but we need to be clear that the consensus is primarily for this group rather than the wider group of educationists, often including the critically important educational psychologists many of whom are turning their back on dyslexia. Of cou…	5	I would need to be clear that you have a sense that the ``order'' of language development is being changed to use this term. Most of the evidence since Morehead and Ingram suggests that it is not the order that is changing.	1		2	These criteria are applied in very different ways in different countries. Some states in the US used to use specific exclusionary criteria with standard deviation differences and there are similarly some states in the Australia that do the same. I think these sort of explicit criteria are less frequently being used in the UK at least in part because language units and resources bases have often b…	1	I agree completely with this but we need to know more about timing and exposure to be clear about this. SLCN is a term used in schools for exactly these children but its use drops away across primary school as we demonstrated in the BCRP. The schools seem to use the term to flag up need rather than disorder. In fact I cannot recall having read anything that suggests that many people think what is…	2	I agree in principal but this is rather a nice point. Clearly what is implied is true for cerebral palsy but it does not work so well for mental health/behavioural difficulties where diagnoses may be much less clear - if they exist at all - and where children rarely receive any external support - eg from CAMHS etc. Similarly while we could easily agree with sensori-neural loss would this apply to…	2	Ok this picks up on the issues above. So if children use sign they can have language disorders? This feels a bit anomalous.	2		2	Yes buit we need to specify the threshold or we end up with the nonsense where some researchers have picked up low IQ children and want them to be language impaired and say that 2 SD below the norm is the threshold. I would go with the psychometric norm here - ie -1SD. As researcher it is crucial that we make recommendations on this issue or we will continue to have a plethora of studies which in…	2	ok so this is not possible to have in children with ASD or HI. I think there may be some folk who will be pretty unhappy about this.	2	This is a very subtle point because while crudely speaking observational studies, where risk factors are commonly identified, may posit causal mechanisms but there are differences of interpretation. For example Rutter has implied that mediation is effectively a causal mechanism which leads us to propose interventions. Similarly when you have clear social gradients in population studies one might …	1	There are plenty of specific examples many of which hang together. Co-linearity is clearly an issue.	2		4	back to the earlier point. I would say that they should have ``typical'' IQ - ie within the normal range to make this work. If their NV IQ is 70 and their language score in 72 would we call them language disordered using your criteria. I suspect not. The suggest here is that they could have low IQ on a par with their language. My fear is that educational psychologists would just say that this gro…	2	I agree but how do you identify that need and how do we avoid prevalence effectively being determined by the availability of support. ie the more therapists you have the more children you see because the threshold for need changes.	3	Not sure what this means.	2	Ok for the young ones many of whose difficulties will resolve spontaneously I suspect. Not sure that it would work for the older children	2	Only makes sense as a separate category if they do not have other language problems which as they get older I fear may be relatively rare.	2	Agree but ``impairment'' and ``disorder'' chaff against one another here. You are making an assumption that disorder is the superordinate construct. I may have missed this but this seems a construct of this process. this would not be acknowledged elsewhere.	2	So again impairment is a sub class of disorder. This does not seem very intuitive to me. So if the majority of disordered children are in fact language learning impaired we need to be clear as to which children are NOT LLI.	2	Yes. these subdivisions are interesting to researchers with specific theoretical points that they want to test and for those practitioners who carry out very distinctive interventions for these groups.
R_9U2zxMLVAPcvQUd	1	1		2	I like the statement as it is written, however, I have two comments about points made re this statement in the explanatory document: / 1) ``We would not include as language disordered children whose problems could be ameliorated by educational interventions delivered in mainstream classrooms'': This is problematic because some models of SLP service delivery do so in mainstream classrooms regardle…	2	A comment about the point made re this statement in the explanatory document,``In toddlers who are late talkers, notably poor comprehension as well as small vocabulary...'': How else would a late talker be defined than small vocab? Do the ones who fail to combine words ever not have a small vocabulary? How will we rule out the late talkers who are ``late bloomers,'' i.e., will go on to have norma…	1		2	I'm not keen on the use of the term ``classroom'' given that some of the kids (I think) we do want to identify here might not be in a classroom yet. Can we not use something like ``community'' and change ``language of instruction'' to ``mainstream language''?	3	I get where we are going here, but I'm worried that drawing a line between differentiating versus co-occurring might be difficult. If we can agree on some very obvious and clear conditions that fall under the differentiating term (and I'm not sure we can, given that I have issues with several of the example conditions provided in item 7), then I am good with it.	3	I disagree with including ASD and (somewhat) with including hearing loss in children who do not use Sign as examples. I can see how DLD associated with DS, or DLD associated with acquired brain injury make sense as differentiating conditions. I can also see aspects of language (e.g., pragmatics, communicative intent) that might be unique to ASD, and many aspects of language problems that might be…	1		2		2		2		2	I'd like to be convinced that ``fewer years of parental education'' is the actual risk factor, and not a proxy for something else related to SES.	2	I agree with the statement however, including attention/behaviour/ADHD as co-occurring disorders but ASD as differentiating disorders implies that we think ASD is causal of DLD. The fact that there is a $ \pm $ specifier for language impairment in the DSM-V definition of ASD underscores the fact that this is not the case for all individuals with ASD. ASD is commonly associated with DLD but is not…	3	I agree that lower NVIQ should not preclude DLD diagnosis, but I don't feel great about ``at the low end of the normal range'' phrase in the statement. What about below normal? Saying ``low end of normal'' suggests to me IQ scores in the 80s. What about the kids with NVIQ in the 70s? What about the 60s? Is this not DLD anymore? It feels like we're getting back to cutoffs and that's just icky!	1		3	Part of me thinks that I would prefer if all of these DLD descriptors/specifiers were listed as an add-on to DLD, e.g., DLD – phonological, DLD – pragmatic, DLD – language learning (akin to the ADHD - Predominantly inattentive presentation specifiers in the DSMV) Otherwise I think we could still have a dog's breakfast of terms floating around, sounding like they are different disorders rather tha…	2		2	I thought the reason for the term SSD was because it can be difficult to differentiate PD from SP. Are we sure we can diagnosis this and isolate its linguistic origins from motor?	4	Despite the comment in the explanatory document that ``SPCD subsumed some forms of PDDNOS, and is viewed by many as a milder subtype of autism spectrum disorder (ASD),'' SPCD it is NOT in the ASD category, therefore it is not ASD! I think trying to have SPCD and PLI as different disorders will be a mess. What is the strength of the evidence that there really are two different types of social comm…	4	Are we certain that \textbf{most} kids with LLI/formerly SLI fail tests of verbal memory/learning and for reasons beyond the fact that the tests involve language? / / Also, to the point in the explanatory document that stated "Their language limitations are also different from those due to poor hearing or auditory discrimination..." I wonder if we are certain that auditory discrimination-type pro…	1	1) To the point ``(a) whether you would prefer to remove this category altogether (it is optional anyway, but it would then leave us with Phonological Disorder and PLI rather stranded– unless we ditched those as well…)'': I don't necessarily think it would leave them stranded - they could be like special subtypes. I want more convincing of the specific link/proof for this thing you are calling LL…
R_6LIAgEx6sspizpX	1	1		1		1	It would be helpful to eventually produce something e.g. a summary/checklist for SLTs in clinical practice to aid identification of children and promote a more consistent approach.	1	The traditional approach using IQ is still prevalent in spite of evidence and it will require a major campaign in order to change this. So far, the message hasn't been heard by many therapists and even when heard hasn't necessarily lead to any changes in services (a bit like the evidence around oromotor 'treatment' for speech difficulties; it can be hugely difficult to change practice).	1		1		1		1		1	Potentially different outcomes \& progress rates as well as interventions; this distinction better allows for ongoing research with this group of chilldren.	1	Also agree that this would aid transition to use of terminology as proposed through catalise project if criteria are clearly set out for clinicians.	1		1		1		1		1	Strong messages about this needed; RCSLT in UK has a major role in making statements, issuing guidance defining policy about this. Current situation means that every SLT service in UK operates according to locally agreed criteria for service delivery. We need to inform and influence commissioners, organisations and managers as well as clinicians.	1		1		1		1		1		1	The diagram is clear and helpful in illustrating the discussion.
R_cIxZunCo2wnTfVj	1	1		1		2		1		1		2		2		2		1		1		2		2		2		1		1		1		1		1		2		2		1		In Figure 1 (the decision tree), it seems to me that there should also be the possibility of more precise terminology describing the communication impairment of children who have a language disorder associated with another condition. For example, many children with ASD could be characterized as demonstrating a pragmatic language impairment for example. I suppose then this would have implications …
R_0ofhSCmeppIQ8kt	1	1	I wonder if there should be some agreement that once a consensus is reached, those who are part of the group agree to use the terminology on a go-forward basis (regardless of whether the person has continued reservations or disagreed with the final term in the process)....almost like a confidentiality agreement for a Board of Directors not to discuss what went on at the table but to support the f…	3	I'm not really in favour of this term. I think it doesn't fit that well in the educational context. However, I am prepared to believe that this is my own bias. I mean, why should 'impairment' be any better in an educational context? So, if consensus can be reached using this term, then I'm all for it!	2	Prognostic statements indicating poor scores on a language measure are a poor prognostic factor for continued poor language always seem a bit circular to me. / Would identifying a language disorder in a child over 6 be a sufficient poor prognostic indicator in itself?	1		2	Shouldn't this also include social disadvantage? I don't think that is captured anywhere else.	1		2	There should be some indication that this may not be an exhaustive list.	1		1		2	Mostly, my concern lies with the 'additional descriptors'. Will the use of LLI become the defacto label for the majority of children with developmental language disorder? If so, the work done to establish DLD may be for naught .... see comments on later questions.	1		1	Again, is this meant to be exhaustive, or does an allowance for other things not listed need to be made?	1		2	Why restrict this to the low end of normal? Isn't nonverbal ability irrelevant in this framework? That is, if the language disorder is due to an intellectual disability, the label would be 'Language disorder associated with intellectual disability'. In cases where there is NO intellectual disability (i.e., any other nonverbal ability score), the child could have a language disorder.	2		2		1		1		1		4	I think we would be better off just leaving this as DLD, and recognizing PLI \& phonological disorder. I think DLD \& LLI would be virtually synonymous and so we'd end up using LLI mostly, but occasionally someone would refer to DLD-LLI (a mouthful), and then confusion would arise around the 2 terms again. I appreciate that there is symmetry in having 3 terms, but I can see real clinical use for …	2	Although I have no problem with this term generally, I do not anticipate it being useful in my context. / I do think the figure should include SSD in the yellow area. I appreciate that there may be overlap with the DLD/PD categories, but there could be overlap with some of the other items listed in the yellow area too. I think it's better to have the concept of SSD represented in the figure.
R_e5KJQmN6txthTRX	1	2	/ We really must agree on terminology which has currency 'on the ground'. Otherwise in practice education and health professionals and commissioners will continue to fail to recognise these children and young peoples' needs. I would say there is a high risk of this happening. One of the objectives of CATALISE was to try and develop a terminology that would have universal application lets make sur…	2	I would probably say 'with a significant impact on everyday social interactions and/or educational progress', but with this adjustment it seems a reasonable definition. If the proposal is to use it as a general term for children with any type of significant language difficulty (both primary and secondary, plus other conditions such as Down Syndrome) I do have some reservations about its usage. / …	2	I would agree, but I think it is important not to exclude children who may have very poor expressive language, which is causing them considerable difficulties, and might respond very well to specialist input. / In practical terms it is often necessary to get a diagnosis of a severe difficulty requiring a high level of input in order to access this type of support. It would not be helpful to adopt…	2	My concern is how any change might be interpreted by commissioners of health and education provision. If we lose the conceptualisation of language impairment as being a weakness in language skills relative to the child's average non-verbal ability, then service providers might take the view that if there is no distinction between children of low ability across the board (who do not usually access…	2	Why has this been included ? /	3	Really not convinced this is helpful as a way forward. I think the current situation is clear enough. Are the language difficulties faced by children with other conditions actually language disorders in the way they are for children with primary language difficulties?	3	There are also of course children with significant global developmental delays in the absence of a diagnosed genetic condition or other cause. Shouldn't they be included?	3	Please note my comments above with regard to 'language disorder'. Under what circumstances this might be useful I am not clear? If a child has Down Syndrome, he/ she will be diagnosed with Down Syndrome. If you mean an SLT report for a Down Syndrome might say the child has a 'language disorder associated with Down Syndrome', that might be a helpful wording. In what circumstances it would be usefu…	3	In my experience, the profile of children with language disorders in the absence of differentiating conditions, is very different from those with broader disabilities. There is therefore a need for a clear distinction in terminology - and not just for research, but also for intervention and wider understanding of the condition - among parents, teachers, doctors etc.	3	It is sometimes used although I am not that keen on this, generally people tend to shorten it to 'language disorder' on its own. This would remove at a stroke all the fine distinctions to the questions the group have been trying to establish. I do have a concern about the direction we are going in. We all might find the discussion engaging and helpful in focusing our thoughts but, we need to be v…	2	In practice there are a couple of questions though. How many people are there knowledgeable and skilled enough to assess this thoroughly and make an informed diagnosis? Can your everyday SLT do this? And if not where will that leave the child who has to rely on them for assessment and diagnosis?	2		2		3	This would depend on the exact profile. Most of the cases we see do have nonverbal scores at the low end of the normal range, but have language scores well down in the low range so there is a clear differential. If the scores are very similar, then I'm not sure it would be automatically be appropriate to describe it as a language disorder. This is really where we need clear diagnostic markers for…	2	The statement raises further questions. How do we define clinical need, and who is responsible for doing this? I am not sure education services would (or even perhaps should) take 'clinical need' into account, and many SLT services certainly don't - most of them are funded to work with children of specific ages and/or specific needs only.	3	If you mean on an individual speech and language therapy report, then yes of course. Regrettably though, very few reports these days are written to a high quality in our experience. I worry that introducing too many terms simply muddies the waters, and over complicates the situation, making it harder for everyone to get onto the same page. / The use of dynamic assessment may assist in giving a fu…	2		2		3	Why suddenly 'impairment', when up to now we've been talking about 'disorder'? Is it helpful to use a different term? I am not at all sure that people on the ground are going to be able to discern the fine distinctions proposed between PLI, SCD and milder forms of ASD, or certainly not without significant training. We need to remember that these are all relatively rare conditions for the majority…	3	I'm worried though about the introduction of yet another term for something that will often be called 'language disorder' now. I think this is too confusing. Maybe we should try to popularise something like 'structural language disorder'. Having said that, I prefer the term 'Language Learning Impairment' to 'developmental language disorder' actually.	2	The problem is that this is not the way the term SLCN is often used, by the DfE and others. Confusingly it is used by different people to use different things - muddying the waters even further. / I do wonder if we are overcomplicating the situation. A term/s needs to be agreed that will actually work for children, families and services and help ensure that children get the help they need. We nee…
R_78kR8ERViieBuyF	1	2	With the proviso that it does not set the field back in time. We can't afford to have scientists and the public miss all of the research that has been done using other terminology.	3	The advantage is that it conforms to DSM-5.	2		4	My world is different. Very low scores on language tests are very often required, to keep caseloads ``manageable.'' The children most likely to earn the lowest scores are the ones who have other issues. The children with poor language without much else get scores that, while low, are not low enough to get priority. The clinical world, in my view, is not where the ``real'' problems are seen, but r…	1		1		1		2		1		3	Not my preferred term, but I could live with it. If SLI is rejected as the term, then this one might be next best.	1		1		2	The ``disorders'' part of "co-occurring disorders" is fine when intended to mean actual diagnoses of these other conditions. I think for many children, weaknesses in these other areas do not reach the level of being called disorders in these areas.	1	?? Who would argue that it would preclude a diagnosis of language disorder?	3	I agree with the first sentence. I am just not sure that developmental language disorder is the best term if areas such as motor development also meet the criterion for being a disorder rather than a marginal ability.	1	Sure, if we mean things like ``developmental language disorder reflected in semantic difficulties (or morphosyntactic difficulties, or pragmatic difficulties)''.	1		2	Yes. Often when there is a phonological problem there is often an articulatory problem. Also, some of the odd and clearly organizational problems I have seen had their start with the child's inability to pronounce a segment or class of segments, which shaped the atypical phonological system. The latter remained in place even after the articulatory factors that caused the original error are no lon…	2		3	Two things about this item trouble me. First, ``verbal learning and memory'' seem to be processing type terms, as in, for example, grammatical deficits are processing based and not linguistically based. We do not know this yet. Do you mean to include grammatical (morphosyntactic) deficits in this category? This is certainly not clear from ``verbal learning and memory.'' Second, in the USA, ``lang…	2		I think I have expressed my views. I really don't know how I could describe my participants in studies. Could I say ``preschoolers with developmental language impairments exhibiting grammatical deficits''? And that would apply to the ``cleaner'' cases. Not sure what I would use if the children had significant weaknesses in other areas. If they just had marginal abilities in other areas, that coul…
R_dguQPTfUoDzSKB7	1	2	Yes, but with dialectal differences, LLI and LLD are used differently in the different countries. So avoiding a term due to dialectal use only complicates matters. so who is leading who? Shouldn't this paper be the one helping define the terms? In addition, I think it is time to include a definition that acknowledges multilingual children.	1		1		3		1	However, there are many issues here with the lack of home language instruction and it can reflect poorly on the child. this is why the terminology needs to address this population directly.There is plenty of evidence that a child learning a second language can resemble LI. and if the native language is not stimulated, that language may be less stable.	3		1		2		1		2	but i still think that primary language impairment of disorder is best.	2		2	prenatal problems can be causal such as oxygen deprivation, or brain injury.	2		2		2		1	yes, this is critical in defining populations. some groups select only those that also have receptive language deficits. and clinically this s also important.	1		2	agree but sentence is unclear.. so motor speech disorder is not included. the referent is ambiguous here.	4	I think pragmatic impairments need to rule out severe comprehension deficits. also nonverbal disabilities that can also impact pragmatics.	3	how do you diffrentiate from langauge learning disorder or language learning disability?	4	that does not indicate a disability - many second language learners have these needs, but do not have a disability
R_834xbT3yZzu1O7z	1	1	Gathering some agreed principles will make it easier to communicate the issue to those not in the field	2	I feel it is communicates the seriousness of the issue more effectively than impairment	2		2		1		2		2		2		2		2		2		2		2		2		1		2		3	would this include delayed phonology? I'm concerned this does not represent those who will catch up	2		3	Why not disorder in keeping with Language Disorder?	3	ditto	2
R_7WXquZJy8WlgXAx	1	1		1	Given the explanation in the terminology document - yes!	2	Look forward to the elaboration as this statement is very general. but on the whole I agree	1		1		1		1		1	I think this is a very helpful way of expressing this - it has been confusing in the past and make the language disorder element very clear	1	again, this is helpful as it does identify the category of children with 'unexplained language disorder'. I do not think this should just be identified as useful for research purposes	2	Reluctantly agree! - having read the accompanying document I understand the difficulty with coming to a decision about this, and lack of consensus, but do not feel this is particularly helpful for significant groups of stakeholders - mainly the ones you have identified: parents, and older children and young people, staff in upper primary and secondary schools. i.e. MANY stakeholders. I have indic…	1		1	amongst others	2	I agree with the wording of 'co-occurring disorder but suggest the association between these co-occurring disorders be worded more strongly? i.e. the explanatory text. For some there is a well evidenced link. the relationship may be reversed - so language disorder is the causal factor? or the relationship is two way?	1	it may be useful to indicate that at some level, the non verbal difficulty may become as 'associated disorder'?	1	again, in addition to this explanation, it may be useful to indicate that 'however, this may help to identify the clinical need'	1		1	I do strongly agree, however, it may be useful to acknowledge that many, many non specialists are confused by the distinction between phonological difficulties as linguistic in origin, as opposed to speech/articulation difficulties.	1	I do strongly agree, however, it may be useful to acknowledge that many, many non specialists are confused by the distinction between phonological difficulties as linguistic in origin, as opposed to speech/articulation difficulties. so this distinction may not be useful to a wider audience	1		3	I read with interest the part of the paper dealing with this term. For me, my main difficulty is the potential confusion in schools with the term 'language learning' - to so many school professionals, and many others, this means 'learning a language' such as a modern foreign language.I know there are many who really like this term and find it helpful, and I understand all the reasons - but in a s…	1	I agree. I think it would be foolish to introduce yet another term in the UK where this has been understood and accepted
R_es7hPPlfD7bdd65	1	1	I'm willing to go with the broad majority even if it doesn't reflect my own cultural upbringing, as it were. The field would massively benefit from a clear and strong terminology.	1		1		6	I tend to agree but have no direct evidence this is the case - would defer to my colleagues who work in identification and delivery of services.	1	Tangential. but we should think about whether a statement is needed concerning whether bilingual education is inappropriate for those with language disorders.	1		1		1		3	Yes except: what evidence do we have that those represent distinct subpopulations of kids, versus ranges of individual skills that (co)vary continuously? I don't know what literature currently supports the view that these should be different subpopulations.	1		1		2	I'm totally OK with most of these but I'm really unhappy about having ``male gender'' on this list. a) My own experience is the balance of male/female is quite even. b) if we think about language disorders as the tail end of the continuum of ability, then we are also acknowledging that the language ability of the average male speaker will also fall below that of the average female speaker, which …	1		2	I feel like there has to be a limit where we can't really be certain that someone who is very low functioning can be thought of as having language difficulties for the same root causes, and would respond similarly to intervention. Of course I have no argument for where that line should be drawn if it does in fact exist.	4	I think we need to rethink this question because I am not sure what to think about it. Specifically I don't know if the second statement follows clearly from the first. The first talks of allocation whereas the second talks about identification. These are, or at least should be, different considerations. / / Also 'risk factors' shouldn't be thought of as exacerbating (or mitigating?) circumstance…	1	Yes but see my concern above that we shouldn't necessarily treat these three as mutually exclusive.	3	I'd like more discussion about whether this also relates to receptive phonology, since that is the are of phonology that I think has gotten a lot of attention in the ``SLI'' literature over the past decade or so.	3	This is a tough one - is there not some evidence that individuals who stutter, or who have apraxia, also have at least subtle 'linguistic' difficulties? I think maybe my concern is whether it is that easy to differentiate sensorimotor processing from cognitive/linguistic processing. The literature suggests that in fact the two are not easily differentiated.	1		1		3	I don't like this term and while it may be in use in the UK, elsewhere I don't think that's the case. If the goal really is to simplify the terminology for those who don't worry about subtle distinctions, then it makes sense to collapse ``speech language and communication'' into a single term (say, ``Language'') rather than trying to use a more verbose sounding term that few outside our field wou…
R_3rrKtkb2VvC3uG9	1	2		4	The term is reasonable but the definition introduces the difficult problem of identifying ``significant impact on everyday social interactions and education progress.'' There are children with notably low levels of language ability relative to age expectations who can ``pass'' or be misidentified on the basis of social interactions or educational progress. This is especially problematic in the ea…	4	Delays in early grammar acquisition are among the strongest prognostic indicators, including parts of the grammar not accessed in receptive language testing of current usage. It is true there is evidence that poor receptive language can be predictive as can multiple language problems, but these are not exhaustive of strong predictors, as implied by this statement.	1		1		4	Why is it necessary to include the reference to exclusionary criteria? This introduces a contrast that gets in the way of the main point, i.e., the recommendation to use ``language disorder with X differentiating conditions.'' Somewhere it needs to be said that this does not imply that children with the differentiating conditions are known to always have language disorders. As stated here, it see…	4	See previous comment. The list of conditions is OK but not exhaustive, and it should be made clear that such conditions do not always include language impairments. Another observation is that if we literally invoke the prognosis criterion, we should note that in general children with focal lesions have a fairly good prognosis, better than for children with language impairments without a history o…	2	The statement should make it clear that there is no implication that the differentiating condition implies such children will always have a language disorder.	1		2		2	There is something tricky about the wording of this statement, in that it could be read as implying that the X condition would introduce a different language intervention pathway. The referent for the last ``which'' needs to be clearly indicated as risk factors not differentiating conditions.	1	It must be made clear that ``risk'' does not imply ``cause.''	1	this is an important statement, well formulated.	1	It is a clear formulation of an important point.	1	Another clear formulation of an important point.	2		1		1	In the accompanying information materials, there was no mention of speech sound distortions, which are common and also seem to sit on the boundary of ``phonological'' and ``motor'' problems at least as motor problems are defined in conditions such as dysarthria. It would improve the materials to provide further clarification.	4	Is PLI meant to be an independent diagnosis such that it can co-occur with LLI? How is the criterion of ``main problems with pragmatics/social communication'' to be determined? Does this imply that any other language impairments are ``secondary''? this should be clarified.	4	LLI is a plausible label, but as noted in the information materials it seems to be a reasonably straightforward substitution for SLI. This is intended to avoid the negative connotations in some quarters of ``specific'' but brings with it the need to build a new reference literature with this terminology and lots of text about how the two are essentially the same condition, and a reduction of impa…	3	There is need for a broad category label but it may not be possible to get this across all settings. The notion of ``need'' for example, does not translate well across borders.	So we are left with Language Learning Disorders instead of ``impairments'' and yet have Language Learning Impairments? / / And we are left with a broad term not useful for those doing research on the nature or causes of language disorders, or for explaining a child's difficulties to parents, or in determining a treatment pathway? This is a bit depressing for those of us still motivated by the pos…
R_4HGIGYFIvMxLWcJ	1	1		2	I agree and I can understand the reason for shifting from impairment to disorder. However, I would have preferred language impairment (over language disorder) for the simple fact that it aligns better with LLI and PLI, both of which still refer to impairment. Perhaps we can refer to them all as disorders rather than impairments.	2	I would like to see this statement elaborated further. It is quite vague (language problems that affect a range of functions....) / furthermore poor receptive language is an indicator of poor prognosis in preschool-age children too.	1		1		2		2	Perhaps repeat the definition for differentiating conditions (see 6) here so that the statement can be read independently.	2	yes, I prefer 'associated with' to 'secondary to'.	1		2	yes, but I prefer to drop the 'developmental' when it refers to adults unless it is not clear whether the LD is acquired.	1		1	History of language disorder - for consistency?	2	I am not sure I would include literacy difficulties here - considering spoken language difficulties often underlie written language disorders ....	3	I am not sure this statement is clear enough. I assume this tries to move away from a discrepancy model altogether but in fact reads as if children still need to have nonverbal cognitive skills WNL?	1		1	I agree. It is good to be more specific when possible.	2		1		2	I do think there will be confusion between PLI and SPCD - perhaps we can be more explicit regarding the distinction.	3	I am not convinced this term will be adopted. I agree with previous comments that children with language disorders in general have difficulties learning language - how would we be able to reliably distinguish between the two and can we be sure that LLI is a subset of LD? I don't think 'ditching' LLI means we have to get rid of PLI and PD either	1	I agree that this would be an appropriate term to use.	I am not sure ``cleft palate'' fits in Figure 1.
R_eG1jl51DiHRqXKB	1	2		3		1		1		1		1		1		1		2		2		6		1		1		1		1		1		2		6		1		1		1
R_0Gj2hZlxlaPtHbT	1	2		2		1		2		2		2		2		2		2		2		2		2		2		2		2		2		2		2	Risl of being used interchangeably outside SLT professional sphere	3	Terminology adds to list of social communication terms which from clinical experience non health individuals do not understand and use interchangeably. Their recognition usually is autism or no autism. Particularly true for educational services who tend to Recognise but Don't support non-autism diagnoses in sphere of social comm difficulties. In fact the opposite argument is that many lower funct…	1		1
R_6RlkuyWJYcIIsmN	1	1	This is important across the board - for epidemiological purposes, for clarity in individual research studies, and for policy makers and service providers.	2	On balance, I do agree, but have some reservations about the term ``learning'' disappearing, given the implications of language difficulties for academic achievement.	1		1	I do agree with this statement, but wonder where it leaves children with scores 1-2SD below expected levels because of their low SES and impoverished language exposure relative to higher-SES peers. What is the ``intervention'' that is available to such children? Typical classroom exposure (ie Tier 1, Universal Intervention) is not normally enough to provide the acceleration such children need.	3	My ambivalence about this item stems from the fact that such children may experience comparable levels of functional language impairment and risk of early educational failure and disengagement, but are not ``privileged'' with the label that affords other children access to Tier 2 and 3 services. Given high rates of comorbidity, I am concerned that SES factors could obscure proper assessment of su…	1	I see the logic of this and think it will be helpful at many levels. However, as per my comment on Item 5, why are the language difficulties of children from low-SES backgrounds relegated to an alternative (inevitably lower) status, when their difficulties are no less real, and no less important prognostically (though ironically, may be somewhat easier to address if universal interventions were b…	2	NB - The literature on cognitive-communicative impairments after acquired brain injury specifically argues against the use of the term ``aphasia'' to describe such difficulties. ``Aphasia'' is best reserved for language impairments following stroke.	2	This works for children with an identifiable differentiating condition, but as noted above, I have concerns regarding the implications for children who do not have a differentiating medical condition, but whose language difficulties (based on low SES, maltreatment, etc) are no less significant. There is a risk that such children are relegated to the shadows and are overlooked witjh respect to int…	2	Agree, but (sorry to sound like a broken record) .... low SES may not be a ``differentiating condition'' but it is certainly a ``differentiating circumstance'' or risk-factor, and coming from a low-SES background should not trump all other factors with respect to acounting for language functioning. Alos, when we refer to ``do not have any differentiating conditions'' this should probably be ``do …	1	With my usual caveats/concerns about children from language-poor backgrounds. I also would like to see the insertion of ``knowen'' here, ie ``language disorder with no known differentiating conditions'', as our knowledge will hopefully expand over time.	3	I think the issue here is whether we are focussing on the relatively small but significant proportion of children who come to the attention of clinicians because of their developmental concerns, or whether we want a classification system that is inclusive of all children and their language profiles. From a purely clinical classification perspective, this statement makes sense, but I am unclear as…	2	I agree that these are risk factors, I just don't agree that they create a circumstance where-by such children are excluded from a diagnositc label that other children with similar language profiles will receive. I realise that we don't want the Language Disorder label to be made almost meaningless by its over-application, but I do struggle with the privileging of some factors over others in crea…	1		1		1		2		2		2		1		3	If these problems occur in a majority, why not use this term instead of Language Disorder?	3	I am not sure how well this term would be received/taken up in other countries, but can see some merit in it. Technicaly I would prefer it to be ``\textbf{and other} communication needs'' because speech and language are both forms of communication.
R_2hLYvspULpn8NnL	1	1		1		2		2	It is important to continue to emphasize in accompanying documents that lower IQ or V/NV discrepancies should NOT lead to denial of services.	1	But again, I think we need to emphasize in accompanying documents the need for social support (not specialist support) for the development of English in those learning English as an additional language (EAL).	2	Yes, but it is important to note that they may NOT indicate a different Rx pathway. For example, milieu communication training has been shown to efficacious for children with language disorders associated both with ID and ASD (e.g., Christensen-Sandfort, R. \& Whinnery, S. (2013). Impact of Milieu Teaching on Communication Skills of Young Children with Autism Spectrum Disorder. Topics in Early Ch…	2		2		2	But iti is important to emphasize lack of KNOWN differentiating conditions. Otherwise we raise the possibility of again positing a somehow 'pure' language disorder.	2	We might want to clarify in accompanying documents that the term 'developmental' is used for children who appear to have the disorders without any traumatic onset, and that adolescents and adults can simply be referred to as having a language disorder.	3	I think I would not say that causal relationships are unclear or partial (are they any CLEAR, COMPLETE causes?), but rather that risk factors are statistically associated with DLD and not thought to cause the disorder itself.	2		3	I think there is some confusion (at least in my mind) between co-occurring and differentiating conditions. Why, for example, is autism a differentiating rather than a co-occurring condition. I think the statement under differentiating conditions about differing treatments only muddies that waters further. I would eliminate that statement, say that differentiaying conditions are typically biomedic…	1		1		2		4	Despite the discussion in the accompanying document, I still think speech sound disorder is the more correct term. In children who have co-morbid articulation and language problems, we do not know for a fact that the source of the articulation errors are always phonological; in some cases they may have motor components, or may be errors of motor learning. I would rather see SSD used in this conte…	4	See above.	2		3	I am not sure why this needs to be specific subgroup. Almost all children with DLD would be in this group; in fact they verbal learning/memory tasks are often used to identify DLD. I think this is not really a subgroup. Also, I don't see any advantage to including it, and it may carry the danger that children given this subgroup label with be giving 'verbal memory training' rather than more strai…	3	In the US, we simply call these Communication Disorders. I doubt the more long-winded SLCN would be adopted here.
R_6JOosydU46ZndMF	1	2	While I do agree with this statement, I also believe that it is essential to first clarify the concept of language difficulties, to avoid reifying measures or terms used to define the construct	2	Here again, what is lacking is the concept of language disorder, so we are forced to resort to use other a possible prognostic factor	2	Is severity of the problems a prognostic factor	2		1		2	Possibly agree, depending on whether other differentiating conditions apart from those below are added.	2		2	Unless the differentiating condition results from the language disorder, or leads to (causes) the language disorder	3	DO such cases exist? Is it possible that the apparent lack of differentiating condition reflects lack of assessment of some conditions (eg mental health disorders)	4	I am not convinced that it is possible to make such distinction reliably and with confidence - perhaps at the point of assesment but of course differentiating conditions may emerge later	2		2		2		2	But I believe it will be necessary to specify what is the normal range of nonverbal ability and to take measurement error into account. For example, would nonverbal ability of 70 $ \pm $ 5 SD points be considered the lower end of nornal range of nonverbal ability	2	I believe this statement need to be modified to say `` according to clinical or educational need'', since schools would not necessarily be concerned about clinical need	2	Yes this makes sense, since all variations in language abilities are continuously distributed traits in the general population	2	assuming that the distinction between phonological and motoric (articulatory) can be made reliably and is clinically meaningful	3		2		4	I worry about this type of distinction between various manifestations of language disorder because it is based on the assumption that verbal learning and memory will be assessed comprehensively and in the same way, using the same reliable and valid set of tools	2	However, I remain sceptical about the various subtypes of LLI, PLI, Phon disorder and suggest they are noted simply as ``current presentation'' rather than subtypes, since the manifestation of language difficulties may change with development
R_1QTm7VrpDX1OAi9	1	1		2	Could this also appear on Figure 2? For example, a big box could be drawn around the two boxes ``developmental language disorder'' and ``language disorder associated with X'' showing that together these could be called ``language disorder''. Or it could appear after the question ``features associated with poor prognosis?''	1	I think the focus on prognosis is important. It also makes clear that the children who require intervention are the children with a poor prognosis. Currently in many areas of the UK children with poor prognosis are not receiving services because they clog up the system and can't be discharged easily! The focus on the tier 3 children who won't make progress without help may help to counter this sh…	1		1		1		2		2		2		2		1		2	Are you deliberately excluding within child factors such as those which occur in statement 3 here? I wonder if for completeness, it would be better to include them here too?	1		1		1	And it should be made clear that those with higher clinical need should receive more (specialist) clinical services than those with low clinical need. This may seem obvious, but it is not what is happening on the ground.	3	I'm not sure about this. I wonder if having specific terms for these is going to lead to more confusion. I think it may be better to just have these as descriptors rather than labels. For example: ``X has a developmental language disorder which particularly/only affects phonology / pragmatics / grammar / semantics''. For those children with more specific needs, just one of these could be listed a…	4	I'd prefer this not to be under the category of DLD as those children with difficulty with only this area may have other language skills which are intact and therefore a label of DLD would seem inappropriate for them. For those with DLD and difficulties with phonology, I'd want to use ``developmental language disorder affecting language learning/pragmatics and phonology''	2	For this reason, I would not have this as a sub-category of DLD. But as many children with DLD do have phonological difficulties we do need some way of recognising this - I would prefer to add descriptors to DLD rather than another label.	2		4	Although I like this term, I think we would be better to just stick with DLD, or we will find both terms appearing in the literature which will make searching for relevant literature difficult. It could also lead to confusion among parents and other professionals who may not understand why one child has two labels and that one is a subgroup of the other. I do however, agree that a focus on the di…	1	I agree with this (but would take out the subtypes of DLD).	As stated above, I would prefer the optional step for additional descriptors, to be just that and not extra labels, so just DLD with difficulties affecting primarily phonology / pragmatics / language learning.
R_ba8iHG84IJ8cW7X	1	5	I am increasingly concerned that the exercise risks generating labels / categories for children that will be operationalized to allocate resources and will discriminate against positive expectations for more than is scientifically justified.	6	The use of 'Disorder' (it will be that word that will be remembered and used, not the rubric that attempts to explain and ameliorate concern about the label) will be perceived as denoting a state of being essentially, categorically, different and distinct from those on the 'normal' distribution.	5	I feel concerned about the 'deterministic' sense of this that will result in reduced expectations for children so 'othered'. / I don't think it is clear how prognosis will be used. What is the purpose of diagnosis and prognosis in this context? / I had thought our earlier discussions and the purpose of the enquiry was to help clarify what types of intervention might be indicated and how best to h…	1		1		5	I'm not convinced that we have the evidence to warrant differentiating on the basis of biomedical science across the domain.	6		6		5	But what evidence will be used to distinguish / discriminate between cases? This is at the heart of the conundrum.	5	But, to repeat myself, surely the word 'disorder' means that some differentiating factors must be in existence?	6		6		6		1	I agree in so far as I do not want any discrimination on the basis of (non-verbal or any other concept of cognitive) ability.	6	I'm not sure what 'clinical' need means. I have a sense that some children need different / more help in certain settings - eg school / classroom / social but am less certain about clinics.	5	Would it not be more helpful to 'indicate principal areas for intervention' supplying a positive intention than a negative problem?	6		6		6		6		2	This suggests we need to help identify what children's 'needs' are, why they need them (is because of the 'gap' between what they can do unaided and what they need to be able (or are expected to be able (possibly a very different issue)) to do in a given environment / situation), and how to meet them. This could take us into the very different territory of evaluating how each (individually differ…	Sorry I am not better at exploring the dialects of 'paradigm wars' but I am bothered by what I see as another encroachment of the pathologisation of children.
R_eLIdYhExxkQtUZn	1	1		2		1		1		1		1		1		1		1		2		1		1		1		1		1		2		2	I do agree if we are talking about children who have phonological errors way past the age when they would be considered normal or slightly delayed for age. We need to ensure that we guard against labelling young children making 'typical' phonological processes as having 'phonological disorders' when they are likely to grow out of these difficulties. Do the number and type of phonological processe…	1		3		2	I'm cautiously in favour of this, based on having an option to go with Phonological Disorder and PLI but think it might be confusing for people who might see Language Learning Impairment and Developmental Language Disorder as alternatives rather than DLD being the umbrella term. This is perhaps likely with whatever terminology gets used though.	1
R_bQ13TaeUPFsxVJP	1	1		1		1		1		1		1		2		1		2		2		2	I agree, but I think there needs to be more specification about risk factors and differentiating conditions. There is a need to point to examples of research that suggests that intervention pathways for those with differentiating conditions are really different from risk factors.	3	I agree that these are risk factors, but fail to see how they should be noted and passed on in a diagnostic framework. Would this information be shared with educational professionals, parents, and others? It seems to me that some of this information is extremely sensitive.	2	Again, I agree, but it seems difficult to draw distinctions between conditions that co-occur or differentiate and risk factors. How will these the classification of these change as the research on these links changes?	1		1		1		1		1		1		1		1
R_3pDedyU4fM1kOXj	1	1		1		1		1		1		1		1		1		1		1		1		1		1		1		1		1		6		2		1		1		2
R_1z8h1XMT676UOwd	1	1		1	I agree with the rationale presented in the background document for using this term over other terms. I think it is the best compromise.	2	This document could be more correct as a stand alone statement without further explanation if the age was moved to the start of the sentence so that it reads ``In an early school-aged child, poor receptive language and language problems that affect a range of functions are indicators of poor prognosis.''	1		1	This requires better resourcing to be able to assess children in their home language.	1		1		1		2	I find the wording of this statement somewhat unclear, but I agree that it can be useful in research to exclude all cases where there is a known cause or risk factor for language disorder in order to investigate language disorder with no clearly identified cause (presumably in the future at least some of these will have identified genetic causes).	2	This definition does not comment on age at onset - is this understood by the use of the term 'developmental' or should there be some accompanying remarks about when in a child's life the disorder becomes evident?	1		2	I think childhood illness or disease (e.g. otitis media) should be added to this list or at least acknowledged as a potential risk factor. Although systematic reviews have been inconclusive about links between language outcomes at school age and early otitis media, some associations have been reported and most studies have not tested hearing thresholds in children with otitis media, only tympanom…	2	I think this list should also include auditory processing disorder, e.g. see / Sharma M, Purdy SC, Kelly AS. Comorbidity of auditory processing, language, and reading disorders. J Speech Lang Hear Res. 2009 Jun;52(3):706-22. doi: 10.1044/1092-4388(2008/07-0226). Epub 2008 Dec 8.	1		1		1		1		1		1		2	I agree that verbal learning and memory problems have been identified in children with developmental language disorder, but I think this statement could be worded more generally as future research may identify other factors relevant to language learning such as perceptual/implicit/statistical learning (see e.g, Alexa R. Romberg and Jenny R. Saffran. Statistical learning and language acquisitio. I…	1
R_5C49A94jWehNBB3	1	2	However, if terms like ``disorder'', ``impairment'' or even ``diagnosis'' are considered by clinicians working in schools to be out of bounds because they invoke medical models/labels/terms they'd prefer to avoid then I see little hope for progress on this goal. I note that it is incoherent to call oneself a ``clinician'', ``pathologist'' or even a ``therapist'' and yet deliberately avoid referri…	2		2		4	This statement presupposes that denial of services works in only one direction. Based on previous comments it sounds like this is an issue in the UK/Ireland. But I am more familiar with the exact opposite. I regularly encounter situations where services have been denied to families because their children only presented with language impairments. The risk of under-treatment in these cases is also …	1	The realities of mixed dominance and L1 attrition complicate this statement.	2	Kinda like the DSM's ``specifier'' feature?	2	Why has intellectual disability/developmental disorder been excluded from this list? It doesn't appear explicitly as a risk factor or as a co-ocurring disorder either. IDD needs to go somewhere.	2		1		3		2		2	But male gender may be more of a ``risk factor'' for referral rather than for language impairment (see Beitchman et al., 1986; Tomblin et. al, 1997; Norbury et al., 2016).	2	And one way these may affect prognosis is by increasing the likelihood of referral. / / Differential diagnosis represents a neglected area of inquiry which compromises our interpretation of ``co-occurring disorder''.	2	....It's also not a given conclusion that all cases of language disorder involve ``low average nonverbal ability''	3	This statement should be amended to also state that ``nor should the presence of co-occurring disorders be considered a requirement for services either''.	2		2		2		3	Why not Social (Pragmatic) Communication Disorder? And why are we flip-flopping in our use of ``impairment'' and ``disorder'' designations in the laundry list of terms displayed in figure 1? What is the implied difference between impairment and disorder? If these are synonymous pick one.	4	Why are pragmatics and phonology treated as proper language domains deserving separate consideration but semantics and syntax are still being lumped together in this scheme as ``language learning''? And wouldn't ``memory'' be involved in phonological disorder and ``PLI'' as well? Aren't phonology and pragmatics areas of language that are ``learned''? This struck me as a weird way to go about doin…	5	... by CATALISE members from the UK.	There didn't seem to be much of an adjustment or reaction here from the previous iteration.
R_6JZKVRyNZK6U0zX	1	1		1		1		2		1		1		1		1		1		1		1		1		1		1		1		1		1		1		2		2		2		I was very impressed with how clearly the questions in the survey were expressed and how much help the accompanying explanations provided. Thanks for all the work you've put into this.
R_1TXxdyLg1UFCx4V	1	2		1		1		1		2		1		1		2		2		1		2		2		2		2	Why restricted to within the average range. What about children who have moderate or severe nonverbal ability with language disorder. Are we saying this is not possible?	1		2		2		2		2	I'm reluctantly agreeing to this term though I cannot understand how a pragmatic impairment can occur that does not result from some other impairment. At least it is clear in terms of description	2	I think this will need some explanation and 'selling' in order to for it to become established and distinguished from EAL etc.	2	I have a slight quibble with this diagram, though I don't know how you would fix it. It looks a though Pragmatic impairments can only occur in the pink circle but in fact they are much more common in all the other disorders such as autism, deafness, voice disorder and stammering, etc.

## Sheet: Comments
ResponseID	Q1b	Q2b	Q3b	Q4b	Q5b	Q6b	Q7b	Q8b	Q9b	Q10b	Q11b	Q12b	Q13b	Q14b	Q15b	Q16b	Q17b	Q18b	Q19b	Q20b	Q21b	Q22
R_1QDVugkLDuIX3Lz						I think that this new term may be a little unusual for clinical practitioner staff so we would need to work hard to get it into common usage.
R_DP4KXzzrGMrnhtf	I am increasingly concerned that the exercise risks generating labels / categories for children that will be operationalized to allocate resources and will discriminate against positive expectations for more than is scientifically justified.	The use of 'Disorder' (it will be that word that will be remembered and used, not the rubric that attempts to explain and ameliorate concern about the label) will be perceived as denoting a state of being essentially, categorically, different and distinct from those on the 'normal' distribution.	I feel concerned about the 'deterministic' sense of this that will result in reduced expectations for children so 'othered'. / I don't think it is clear how prognosis will be used. What is the purpose of diagnosis and prognosis in this context? / I had thought our earlier discussions and the purpose of the enquiry was to help clarify what types of intervention might be indicated and how best to h…			I'm not convinced that we have the evidence to warrant differentiating on the basis of biomedical science across the domain.			But what evidence will be used to distinguish / discriminate between cases? This is at the heart of the conundrum.	But, to repeat myself, surely the word 'disorder' means that some differentiating factors must be in existence?				I agree in so far as I do not want any discrimination on the basis of (non-verbal or any other concept of cognitive) ability.	I'm not sure what 'clinical' need means. I have a sense that some children need different / more help in certain settings - eg school / classroom / social but am less certain about clinics.	Would it not be more helpful to 'indicate principal areas for intervention' supplying a positive intention than a negative problem?					This suggests we need to help identify what children's 'needs' are, why they need them (is because of the 'gap' between what they can do unaided and what they need to be able (or are expected to be able (possibly a very different issue)) to do in a given environment / situation), and how to meet them. This could take us into the very different territory of evaluating how each (individually differ…	Sorry I am not better at exploring the dialects of 'paradigm wars' but I am bothered by what I see as another encroachment of the pathologisation of children.
R_2WVyXozn1uzaqDl	I think this is one of the reasons that children's language difficulties are not taken as seriously or recognised in the same way as other conditions such as dyslexia or ASD. There are too many different terms, that are being used I too many different ways, so people are just not really paying attention any more.		I agree that these are broadly true, but also that as mentioned in the pre-reading notes, we need to look further into the research and agree more solid indicators of long-term language learning difficulties. I think it will be easier to find indicators that positively identify those who will have persistent language disorder... but maybe harder to find indicators that only identify those who wil…	I agree, there needs to be recognition of co-occurring difficulties that may not be the underlying source. HI or EAL would be good examples. I believe that research has shown children from both these groups can have 'SLI' in addition to their language learning disorder rather than as the cause of it, (can't give a reference though) yet they can be excluded from care-pathways that would meet their…		I agree, as long as there is acknowledgement that sometimes these additional differentiating conditions may NOT indicate a different intervention pathway. I believe that some ASD children are appropriately placed on an language learning disorder pathway for a limited time if they exhibit specific grammar and structure difficulties with language, or that some children who have acquired language di…		I am hesitant about this. While I agree that that would be a very appropriate way to refer to some children and would be happy with the wording for the most part... as I have mentioned above, I think that just because a child has a 'differentiating condition' it doesn't mean that their language difficulties are necessarily associated with it. / / I would want a choice to either use the above word…	I think research probably has to start with a more pure and less complicated group. BUT any significant results will need to be then trialled on a more diverse group in order to have any real clinical value.	I understand the issues re 'developmental', but if this is a medical diagnosis, I think we can use medical definitions for the term (i.e. not acquired). It would be far easier to explain the medical definition of this to people, than to explain the current 'specific' which really doesn't mean specific in any sense... and instead now is used to mean idiopathic..?? I think if everyone were to start…				I would in fact include children whose non verbal ability is mildly below average...	I agree that diagnosis should not be precluded by the presence of these factors. / I do agree in principal with the statement re allocation of clinical services, however, I can see difficulties with allocation of services in educational contexts. If it were just our opinion that determined placement on care pathways within educational settings I would agree, but where there is in essence a care-p…
R_32WpJicRthbGfMt	I wonder if there should be some agreement that once a consensus is reached, those who are part of the group agree to use the terminology on a go-forward basis (regardless of whether the person has continued reservations or disagreed with the final term in the process)....almost like a confidentiality agreement for a Board of Directors not to discuss what went on at the table but to support the f…	I'm not really in favour of this term. I think it doesn't fit that well in the educational context. However, I am prepared to believe that this is my own bias. I mean, why should 'impairment' be any better in an educational context? So, if consensus can be reached using this term, then I'm all for it!	Prognostic statements indicating poor scores on a language measure are a poor prognostic factor for continued poor language always seem a bit circular to me. / Would identifying a language disorder in a child over 6 be a sufficient poor prognostic indicator in itself?		Shouldn't this also include social disadvantage? I don't think that is captured anywhere else.		There should be some indication that this may not be an exhaustive list.			Mostly, my concern lies with the 'additional descriptors'. Will the use of LLI become the defacto label for the majority of children with developmental language disorder? If so, the work done to establish DLD may be for naught .... see comments on later questions.		Again, is this meant to be exhaustive, or does an allowance for other things not listed need to be made?		Why restrict this to the low end of normal? Isn't nonverbal ability irrelevant in this framework? That is, if the language disorder is due to an intellectual disability, the label would be 'Language disorder associated with intellectual disability'. In cases where there is NO intellectual disability (i.e., any other nonverbal ability score), the child could have a language disorder.						I think we would be better off just leaving this as DLD, and recognizing PLI \& phonological disorder. I think DLD \& LLI would be virtually synonymous and so we'd end up using LLI mostly, but occasionally someone would refer to DLD-LLI (a mouthful), and then confusion would arise around the 2 terms again. I appreciate that there is symmetry in having 3 terms, but I can see real clinical use for …	Although I have no problem with this term generally, I do not anticipate it being useful in my context. / I do think the figure should include SSD in the yellow area. I appreciate that there may be overlap with the DLD/PD categories, but there could be overlap with some of the other items listed in the yellow area too. I think it's better to have the concept of SSD represented in the figure.
R_3pnkhHqDmvll5H5		Given the extent to which language disorders may not be identified (e.g., Cohen et al., 1998 and others), I think significant impact in one of the two domains should be sufficient. I suggest changing wording to everyday social interactions and/or educational progress. Language problems can be subtle, and may be missed depending on behavioural characteristics of the child (quiet / shy or disruptiv…	Yes - I would reverse the order in the first sentence. In the Ottawa Language Study, the low overall cluster (from age 5 profiles) had the poorest language and academic outcomes to age 19.								Most causal pathways are partial, though I recognize that developmental language disorders are assumed to not be fully accounted for by genetic factors . Also, I wonder if there is an alternative to using unclear as part of the criterion, since the status of a given risk factor would not likely change even after an evidence base accumulated for an association. / / Is a risk factor a variable that…	Is there a way to contextualize the increased risk associated with male gender, given that the discrepancy between clinical vs. epidemiological studies, and the study by Zhang et al., suggest that girls are more likely than boys to be overlooked? This is mitigated in jurisdictions with universal language screening. Leading the list with male gender may exacerbate this, though this may be the most…	Again, I'm not fully comfortable with unclear. The disorders listed seem to be conditions where the theorized / empirically supported direction of effect is not as unidirectional risk factors for language disorders - but instead either secondary to / caused by LD, having risk factors / third causal variables in common, or having bi-directional association.	This is an important equity issue.	This is also an important equity issue.	Important that more than one specific term can be used, as needed.
R_1jHcrJRgMK49UdS
R_UyikKoaMiypQNXj						I do agree with this statment. Buut it then throws up the question of what happend with conditions such as ADHD, in which language disorder appears more often than chance, but are not a defining characteristic of the disorder phenotype. Similar with kids with early mood disorders, or those born preterm. / (sorry, i just read item 13 - this takes care of my concern. Well done!).													Why use this term when 'Social Communication Disorder' is now formalised in DSM-5? Wouldn't it be easier to Refine the SCD term than try and replace it with PLI?
R_3p5ZUrZaGXADv42							There can be other differentiating conditions as well. The list provided is an excellent start but it may be useful to think of the list of ``differentiating conditions'' as a series of examples. One condition that comes to mind may be cerebral palsy. Having cerebral palsy does not protect one from having a language disorder at the same time, but the intervention pathway is quite different than t…	This is a great idea not only because it explicitly describes the association, but also because it send the important message that problems in one area do not ``protect'' children from having other difficulties. Parents of children with associated difficulties (e.g. Down syndrome) are sometimes frustrated by the lack of recognition of their child having a language disorder on top of the language …				Once again, we are learning more and more about risk factors. The list is an excellent start that we have evidence for. As our knowledge advances we may be able to determine more risk factors.	The notes have been very helpful to provide the context for theses statements. As for risk factors and for differentiating conditions, the list of co-occurring conditions is an excellent evidence-based list. It is about making sure these lists and examples are not being interpreted as ``closed'' (with nothing more to add). This is perhaps an over interpretation of the statements in my part, so ig…			I think this is a real step forward. It puts the developmental language disorder at the centre with ADDITIONAL descriptors. The problem being that sometimes it is difficult to tell which is the principal areas of language difficulty, a child with language disorder may have a pragmatic language impairment as well as problems with memory (work of Helen Tager-Flusberg; Kjelgaard, M. M., \& Tager-Flu…						I want to take this opportunity to say these set of statements reflect a real step change in clarity within the context of the complexities of development and language disorders throughout childhood to young adulthood. I also think that the Figure 1 is now a very helpful representation of the way in which the nested terminology affords different levels of descriptions of children and young people…
R_2zU4xNdUrJZiIR2							Perhaps also add intellectual disability.		My concern is that rarely do investigators do a comprehensive evaluation for all potentially differentiating conditions - e.g. complete genetic testing that would detect such a condition	I would stick to Language Disorder - I think it's confusing to have 2 terms and not sure there's a substantive difference between LD and DLD						This could end up being more confusing - though certainly I'd agree that a comprehensive evaluation is critical			This will end up being confusing given the DSM5 social communication disorder classification	I'd stick to LD for everything	I don't think this translates well to other countries.
R_1OPsuZYr97m2j6x
R_2zOUsMtZZ6MaMBD																		Yes - the term speech sound disorder encompasses articulation disorder (origins in motor or oral structural problems) and phonological disorder. Then there is motor speech disorder encompassing stuttering, apraxia and dysarthria.				The above figure could be improved upon as regards clustering of the speech sound disorders - dysarthria, apraxia and stuttering should cluster more closely together. Articulation and phon impairment are fine. Good to have phon included under language impairment also indeed in this way. / / Object to term 'cleft palate'. I would suggest you have orofacial or structural speech disorder...something…
R_3CZotNDzfId4dOw	Equally important is the need to agree on terminology which will have currency 'on the ground'. There seems little point in researchers and other experts agreeing on specific terms for specific profiles if in practice education and health professionals and commissioners and indeed the general public conceptualise the difficulties in completely different ways, or in some cases fail to recognise th…	Well up to a point. I would probably say 'with a significant impact on everyday social interactions and/or educational progress', but with this adjustment it seems a reasonable definition. It might not be my preferred term, especially if the proposal is to use it as a general term for children with any type of significant language difficulty (both primary and secondary to another condition such a…	On the whole yes, I would agree, but I think it is important not to exclude children who may have, for example, very poor expressive language, which is causing them considerable difficulties, but might respond very well to specialist input. In practical terms it is often necessary to get a diagnosis of a severe difficulty requiring a high level of input in order to access this type of support. It…	I agree with the analysis. My concern is how any change might be interpreted by commissioners of health and education provision. If we lose the conceptualisation of language impairment as being a weakness in language skills relative to the child's average non-verbal ability, then service providers might take the view that if there is no distinction between children of low ability across the board…	Obviously. Why is this here at all?	I'm not convinced this is a helpful way forward. I think the current situation is clear enough. Are the language difficulties faced by children with other conditions actually language disorders in the way they are for children with primary language difficulties?	On the whole. There are also of course children with significant global developmental delays in the absence of a diagnosed genetic condition or other cause. Shouldn't they be included?	See my comments above with regard to 'language disorder'. I'm not clear under what circumstances this might be useful. If a child has Down Syndrome, they will be diagnosed with Down Syndrome. If you mean an SLT report for a Down Syndrome might say the child has a 'language disorder associated with Down Syndrome', that might be a helpful wording. I'm not clear in what circumstances it would be use…	In my experience, the profile of children with language disorders in the absence of differentiating conditions, is very different from those with broader disabilities. There is therefore a need for a clear distinction in terminology - and not just for research, but also for intervention and wider understanding of the condition - among parents, teachers, doctors and so on.	Not terribly keen to be honest. It is sometimes used now, but generally people tend to shorten it to 'language disorder' on its own. This would remove at a stroke all the fine distinctions the questions so far have been trying to establish. I'm very concerned about the direction we are going in. We specialists might find the discussion engaging and helpful in focusing our thoughts but, as I've sa…	On the whole, I would agree. In practice there are a couple of questions though. How many people are there knowledgeable and skilled enough to assess this thoroughly and make an informed diagnosis? Can your 'run of the mill' SLT do this? And if not where will that leave the child who has to rely on them for assessment and diagnosis?			This would depend on the exact profile. Most of the cases I see do have nonverbal scores at the low end of the normal range, but have language scores well down in the low range so there is a clear differential. If the scores are very similar, then I'm not sure it would be automatically be appropriate to describe it as a language disorder. This is really where we need clear diagnostic markers for …	On the whole I agree, but the statement raises further questions. How do we define clinical need, and who is responsible for doing this? I am not sure education services would (or even perhaps should) take 'clinical need' into account, and many SLT services certainly don't - most of them are funded to work with children of specific ages and/or specific needs only.	If you mean on an individual speech and language therapy report, then yes of course. Regrettably though, very few reports these days are written to a high quality in our experience. I worry that introducing too many terms simply muddies the waters, and over complicates the situation, making it harder for everyone to get onto the same page.			Why suddenly 'impairment', when up to now we've been talking about 'disorder'? Is it helpful to use a different term? I am not at all sure that people on the ground are going to be able to discern the fine distinctions proposed between PLI, SCD and milder forms of ASD, or certainly not without significant training. We need to remember that these are all relatively rare conditions for the majority…	I'm worried though about the introduction of yet another term for something that will often be called 'language disorder' now. I think this is too confusing. Maybe we should try to popularise something like 'structural language disorder'. Having said that, I prefer the term 'Language Learning Impairment' to 'developmental language disorder' actually.	The problem is that this is not the way the term SLCN is often used, by the DfE and others. Confusingly it is used by different people to use different things - muddying the waters even further.	I do feel we are going round in circles and needlessly overcomplicating the situation. We need to focus on finding terms that will actually work for children, families and services and help ensure that children get the help they need. We need a clear straightforward label that is meaningful for everyone and will work on the ground.
R_2aCTL1HP5KbHTKs	/ We really must agree on terminology which has currency 'on the ground'. Otherwise in practice education and health professionals and commissioners will continue to fail to recognise these children and young peoples' needs. I would say there is a high risk of this happening. One of the objectives of CATALISE was to try and develop a terminology that would have universal application lets make sur…	I would probably say 'with a significant impact on everyday social interactions and/or educational progress', but with this adjustment it seems a reasonable definition. If the proposal is to use it as a general term for children with any type of significant language difficulty (both primary and secondary, plus other conditions such as Down Syndrome) I do have some reservations about its usage. / …	I would agree, but I think it is important not to exclude children who may have very poor expressive language, which is causing them considerable difficulties, and might respond very well to specialist input. / In practical terms it is often necessary to get a diagnosis of a severe difficulty requiring a high level of input in order to access this type of support. It would not be helpful to adopt…	My concern is how any change might be interpreted by commissioners of health and education provision. If we lose the conceptualisation of language impairment as being a weakness in language skills relative to the child's average non-verbal ability, then service providers might take the view that if there is no distinction between children of low ability across the board (who do not usually access…	Why has this been included ? /	Really not convinced this is helpful as a way forward. I think the current situation is clear enough. Are the language difficulties faced by children with other conditions actually language disorders in the way they are for children with primary language difficulties?	There are also of course children with significant global developmental delays in the absence of a diagnosed genetic condition or other cause. Shouldn't they be included?	Please note my comments above with regard to 'language disorder'. Under what circumstances this might be useful I am not clear? If a child has Down Syndrome, he/ she will be diagnosed with Down Syndrome. If you mean an SLT report for a Down Syndrome might say the child has a 'language disorder associated with Down Syndrome', that might be a helpful wording. In what circumstances it would be usefu…	In my experience, the profile of children with language disorders in the absence of differentiating conditions, is very different from those with broader disabilities. There is therefore a need for a clear distinction in terminology - and not just for research, but also for intervention and wider understanding of the condition - among parents, teachers, doctors etc.	It is sometimes used although I am not that keen on this, generally people tend to shorten it to 'language disorder' on its own. This would remove at a stroke all the fine distinctions to the questions the group have been trying to establish. I do have a concern about the direction we are going in. We all might find the discussion engaging and helpful in focusing our thoughts but, we need to be v…	In practice there are a couple of questions though. How many people are there knowledgeable and skilled enough to assess this thoroughly and make an informed diagnosis? Can your everyday SLT do this? And if not where will that leave the child who has to rely on them for assessment and diagnosis?			This would depend on the exact profile. Most of the cases we see do have nonverbal scores at the low end of the normal range, but have language scores well down in the low range so there is a clear differential. If the scores are very similar, then I'm not sure it would be automatically be appropriate to describe it as a language disorder. This is really where we need clear diagnostic markers for…	The statement raises further questions. How do we define clinical need, and who is responsible for doing this? I am not sure education services would (or even perhaps should) take 'clinical need' into account, and many SLT services certainly don't - most of them are funded to work with children of specific ages and/or specific needs only.	If you mean on an individual speech and language therapy report, then yes of course. Regrettably though, very few reports these days are written to a high quality in our experience. I worry that introducing too many terms simply muddies the waters, and over complicates the situation, making it harder for everyone to get onto the same page. / The use of dynamic assessment may assist in giving a fu…			Why suddenly 'impairment', when up to now we've been talking about 'disorder'? Is it helpful to use a different term? I am not at all sure that people on the ground are going to be able to discern the fine distinctions proposed between PLI, SCD and milder forms of ASD, or certainly not without significant training. We need to remember that these are all relatively rare conditions for the majority…	I'm worried though about the introduction of yet another term for something that will often be called 'language disorder' now. I think this is too confusing. Maybe we should try to popularise something like 'structural language disorder'. Having said that, I prefer the term 'Language Learning Impairment' to 'developmental language disorder' actually.	The problem is that this is not the way the term SLCN is often used, by the DfE and others. Confusingly it is used by different people to use different things - muddying the waters even further. / I do wonder if we are overcomplicating the situation. A term/s needs to be agreed that will actually work for children, families and services and help ensure that children get the help they need. We nee…
R_3fruL7iXpKiexpG																						In Figure 1 (the decision tree), it seems to me that there should also be the possibility of more precise terminology describing the communication impairment of children who have a language disorder associated with another condition. For example, many children with ASD could be characterized as demonstrating a pragmatic language impairment for example. I suppose then this would have implications …
R_2wnU7d2oH5XxJio									Depends on research question, I guess if it is about theory testing but in intervention studies I'm not so convinced as it reduces external validity and therefore makes it difficult for a clinician to apply findings to a broader range of needs.	Developmental becomes inappropriate after a certain age - for cases that persist I don't think this term can be used.									Why is this an impairment and the others disorders? not consistent	Not sure about this- in clinical practice which term would you use then dev language disorder or LLI.	yes- must have a shared understanding with education around terminology.
R_0OHotoxzxQACKCV	I would also emphasise that the term is transparent to other professionals across sectors	All our evidence suggests that this will be understood in educational settings and will work well for accessing resources	This would also be consistent with problems associated with single tests measuring single components of the language system which often do not possess the most robust psychometric properties. It would also match with profiling language learning needs				I think it is worth stating that these differentiating conditions have been objectively diagnosed using appropriate measures - not a problem for Downs but and increasing problem for ASD in community settings. / There is an additional challenge for children with a history of severe otitis media - so this raises the question of concurrent diagnosed differentiating conditions or ???		with the proviso that these differentiating conditions have been appropriately ruled out by relevant professions		yes but we need to be clear there is evidence for a different intervention pathway in other cases so as not to get caught up in a similar position to the low NVIQ situation.					providing these can be reliably identified and that they are persistent and not transitory. I addition there is a need to consider fluidity of some of these factors - that is they may change over age			are diagnostic criteria for ASD to be specified with reference to objective markers?
R_5mNppOgqFNvCY6N	For two reasons: access to services and secondly for properly focused interventions									It seems that dyslexia is the elephant in the room through questions 6 - 10. Some reference to the need for more research into where this would sit in relation to Developmental Language Disorder would be helpful.		Would family history of language impairment and/or dyslexia be more appropriate?	Literacy difficulties as a co-occurring disorder produces the same problem with the place of dyslexia within this. I know that this cannot be solved here but an awareness that there is more to be established about dyslexia may be more appropriate.							I am concerned about the ambiguity of the term within an educational setting, although this can be overcome with a concerted training campaign.
R_ezmz7KxciReZNEF	I support consensus for clinical and research reasons and think the 'nesting' approach helpful I also support the broad category for education--it is in existence and likely to stay! a bit like mental health and behaviour as a category of SEN please could speech be identified and the distinction drawn at this point--it is well articulated laterf	I agree the first part of the statement but prefer that the impact is on everyday communication and academic learning	yes I think that identifying cues to persistence is helpful. Age matters as well but happier if we stick to language identifiers here. If you decide to use NVC as a marker perhaps this could be phrased within the statement that language delay may be a marker for other disorders eg it is a frequent presentation of ASd and ID --hence look for other markers of communication for social reciprocity. I…	my clinical thinking is look at all areas of function and intervention should be based on need and type of problem		would not use the term 'differentiating' this is likely to be misunderstood. I would instead talk about co-existing conditions some of which may be contributory but may not be--may simply be part of the mixed dev pathways	I agree the conditions but not the 'differentiating' see above	but please add medical eg epilepsy and mental/behavioural	for research although even the genetics is complex,, for intervention nad also clinically / all too often we focus on associated deficits. the purpose of comprehensive assessment is to recognise strengths as wel;l--these may be relevant for intervention	helpful to align with classification systems	however, I suspect that risk and associated or co-existing is not as simple as this suggests and social factors are relevant to intervention!		see my comments about differentiating factors above I just think in our present state of knowledge that associated/coexisting factors should be noted and while causation is clear at times eg head injury or stroke, with even ASD trying to be sure how much language impairment is from the ASD and how much is additional LI can be really hard and I have seen a lot of children!!	indeed, IQ at any level does not preclude a language disorder and in my view there is a failure to recognise the above average NV ability with low average language which causes frustration	and that is a problem and a strength of assessments with scores but at the same time, intervention does not necessarily translate into hours with the SLT which is a parental misconception and leads to many private assessments and tribunals	if possible!	I prefer SSD since establishing the extent of the oromotor and phon components in very young children can be tricky --as stated in the point below	I would prefer to distinguish those who have a problem with phonological processing linking directly to reading impairment from those with a more general verbal memory problem. This distinction became clearer to me from Catts work and our own--LOucas, Baird etc differentiation is particularly in the comprehension of language and reading in the verbal memory problems. I suspect the distinction is …		but see my comments for Q18 there may be more than one path to lang learning	it is in use educationally and a useful but undifferentiated category
R_5nHNK0Yo2g5zs5n	With the proviso that it does not set the field back in time. We can't afford to have scientists and the public miss all of the research that has been done using other terminology.	The advantage is that it conforms to DSM-5.		My world is different. Very low scores on language tests are very often required, to keep caseloads ``manageable.'' The children most likely to earn the lowest scores are the ones who have other issues. The children with poor language without much else get scores that, while low, are not low enough to get priority. The clinical world, in my view, is not where the ``real'' problems are seen, but r…						Not my preferred term, but I could live with it. If SLI is rejected as the term, then this one might be next best.			The ``disorders'' part of "co-occurring disorders" is fine when intended to mean actual diagnoses of these other conditions. I think for many children, weaknesses in these other areas do not reach the level of being called disorders in these areas.	?? Who would argue that it would preclude a diagnosis of language disorder?	I agree with the first sentence. I am just not sure that developmental language disorder is the best term if areas such as motor development also meet the criterion for being a disorder rather than a marginal ability.	Sure, if we mean things like ``developmental language disorder reflected in semantic difficulties (or morphosyntactic difficulties, or pragmatic difficulties)''.		Yes. Often when there is a phonological problem there is often an articulatory problem. Also, some of the odd and clearly organizational problems I have seen had their start with the child's inability to pronounce a segment or class of segments, which shaped the atypical phonological system. The latter remained in place even after the articulatory factors that caused the original error are no lon…		Two things about this item trouble me. First, ``verbal learning and memory'' seem to be processing type terms, as in, for example, grammatical deficits are processing based and not linguistically based. We do not know this yet. Do you mean to include grammatical (morphosyntactic) deficits in this category? This is certainly not clear from ``verbal learning and memory.'' Second, in the USA, ``lang…		I think I have expressed my views. I really don't know how I could describe my participants in studies. Could I say ``preschoolers with developmental language impairments exhibiting grammatical deficits''? And that would apply to the ``cleaner'' cases. Not sure what I would use if the children had significant weaknesses in other areas. If they just had marginal abilities in other areas, that coul…
R_57LYdR0gzv1HyKN	I'm willing to go with the broad majority even if it doesn't reflect my own cultural upbringing, as it were. The field would massively benefit from a clear and strong terminology.			I tend to agree but have no direct evidence this is the case - would defer to my colleagues who work in identification and delivery of services.	Tangential. but we should think about whether a statement is needed concerning whether bilingual education is inappropriate for those with language disorders.				Yes except: what evidence do we have that those represent distinct subpopulations of kids, versus ranges of individual skills that (co)vary continuously? I don't know what literature currently supports the view that these should be different subpopulations.			I'm totally OK with most of these but I'm really unhappy about having ``male gender'' on this list. a) My own experience is the balance of male/female is quite even. b) if we think about language disorders as the tail end of the continuum of ability, then we are also acknowledging that the language ability of the average male speaker will also fall below that of the average female speaker, which …		I feel like there has to be a limit where we can't really be certain that someone who is very low functioning can be thought of as having language difficulties for the same root causes, and would respond similarly to intervention. Of course I have no argument for where that line should be drawn if it does in fact exist.	I think we need to rethink this question because I am not sure what to think about it. Specifically I don't know if the second statement follows clearly from the first. The first talks of allocation whereas the second talks about identification. These are, or at least should be, different considerations. / / Also 'risk factors' shouldn't be thought of as exacerbating (or mitigating?) circumstance…	Yes but see my concern above that we shouldn't necessarily treat these three as mutually exclusive.	I'd like more discussion about whether this also relates to receptive phonology, since that is the are of phonology that I think has gotten a lot of attention in the ``SLI'' literature over the past decade or so.	This is a tough one - is there not some evidence that individuals who stutter, or who have apraxia, also have at least subtle 'linguistic' difficulties? I think maybe my concern is whether it is that easy to differentiate sensorimotor processing from cognitive/linguistic processing. The literature suggests that in fact the two are not easily differentiated.			I don't like this term and while it may be in use in the UK, elsewhere I don't think that's the case. If the goal really is to simplify the terminology for those who don't worry about subtle distinctions, then it makes sense to collapse ``speech language and communication'' into a single term (say, ``Language'') rather than trying to use a more verbose sounding term that few outside our field wou…
R_2v17TGE3fDiLgTk	However, if terms like ``disorder'', ``impairment'' or even ``diagnosis'' are considered by clinicians working in schools to be out of bounds because they invoke medical models/labels/terms they'd prefer to avoid then I see little hope for progress on this goal. I note that it is incoherent to call oneself a ``clinician'', ``pathologist'' or even a ``therapist'' and yet deliberately avoid referri…			This statement presupposes that denial of services works in only one direction. Based on previous comments it sounds like this is an issue in the UK/Ireland. But I am more familiar with the exact opposite. I regularly encounter situations where services have been denied to families because their children only presented with language impairments. The risk of under-treatment in these cases is also …	The realities of mixed dominance and L1 attrition complicate this statement.	Kinda like the DSM's ``specifier'' feature?	Why has intellectual disability/developmental disorder been excluded from this list? It doesn't appear explicitly as a risk factor or as a co-ocurring disorder either. IDD needs to go somewhere.					But male gender may be more of a ``risk factor'' for referral rather than for language impairment (see Beitchman et al., 1986; Tomblin et. al, 1997; Norbury et al., 2016).	And one way these may affect prognosis is by increasing the likelihood of referral. / / Differential diagnosis represents a neglected area of inquiry which compromises our interpretation of ``co-occurring disorder''.	....It's also not a given conclusion that all cases of language disorder involve ``low average nonverbal ability''	This statement should be amended to also state that ``nor should the presence of co-occurring disorders be considered a requirement for services either''.				Why not Social (Pragmatic) Communication Disorder? And why are we flip-flopping in our use of ``impairment'' and ``disorder'' designations in the laundry list of terms displayed in figure 1? What is the implied difference between impairment and disorder? If these are synonymous pick one.	Why are pragmatics and phonology treated as proper language domains deserving separate consideration but semantics and syntax are still being lumped together in this scheme as ``language learning''? And wouldn't ``memory'' be involved in phonological disorder and ``PLI'' as well? Aren't phonology and pragmatics areas of language that are ``learned''? This struck me as a weird way to go about doin…	... by CATALISE members from the UK.	There didn't seem to be much of an adjustment or reaction here from the previous iteration.
R_3Hq6KnmWEiHLgo1				It is important to continue to emphasize in accompanying documents that lower IQ or V/NV discrepancies should NOT lead to denial of services.	But again, I think we need to emphasize in accompanying documents the need for social support (not specialist support) for the development of English in those learning English as an additional language (EAL).	Yes, but it is important to note that they may NOT indicate a different Rx pathway. For example, milieu communication training has been shown to efficacious for children with language disorders associated both with ID and ASD (e.g., Christensen-Sandfort, R. \& Whinnery, S. (2013). Impact of Milieu Teaching on Communication Skills of Young Children with Autism Spectrum Disorder. Topics in Early Ch…			But iti is important to emphasize lack of KNOWN differentiating conditions. Otherwise we raise the possibility of again positing a somehow 'pure' language disorder.	We might want to clarify in accompanying documents that the term 'developmental' is used for children who appear to have the disorders without any traumatic onset, and that adolescents and adults can simply be referred to as having a language disorder.	I think I would not say that causal relationships are unclear or partial (are they any CLEAR, COMPLETE causes?), but rather that risk factors are statistically associated with DLD and not thought to cause the disorder itself.		I think there is some confusion (at least in my mind) between co-occurring and differentiating conditions. Why, for example, is autism a differentiating rather than a co-occurring condition. I think the statement under differentiating conditions about differing treatments only muddies that waters further. I would eliminate that statement, say that differentiaying conditions are typically biomedic…				Despite the discussion in the accompanying document, I still think speech sound disorder is the more correct term. In children who have co-morbid articulation and language problems, we do not know for a fact that the source of the articulation errors are always phonological; in some cases they may have motor components, or may be errors of motor learning. I would rather see SSD used in this conte…	See above.		I am not sure why this needs to be specific subgroup. Almost all children with DLD would be in this group; in fact they verbal learning/memory tasks are often used to identify DLD. I think this is not really a subgroup. Also, I don't see any advantage to including it, and it may carry the danger that children given this subgroup label with be giving 'verbal memory training' rather than more strai…	In the US, we simply call these Communication Disorders. I doubt the more long-winded SLCN would be adopted here.
R_2WMWTFR81Rrpbai		Where would the ASD population fit in with this? ASD with a lang disorder? Or would their ASD ness be lost and just lang disorder be their disability - this would not give them their education in the correct way. ASD needs to be a separate group for educational purposes but maybe not for therapy service entitlement.	Not for EAL group though.			We work with learners whose lang disorder is not a part of a more complex pattern of impairments ie what use to be know as SLI. where would this cohort sit with differentiating conditions?			Think this group should be recognised in this way always to make sure educational pathways can be understood as an entitlement as well as therapy services.		Not sure about the last phrase being included.	Are we saying here that poverty, less years of parental educ, neglect or child abuse can lead to lang disorders (as opposed to lang delay)? If yes there are many others we could include - certain ethnicities where sch acht is always lower, dyslexia?							Criteria for ASD have relaxed greatly over recent years and a wider range of profs can now diagnose. Can we be sure that 'not meeting the criteria for ASD' is as robust as we need. Could those ASD with an automatic pragmatic lang impairment be missed and therefore the staff understanding as to their educ learning needs not be recognised or understood. Is there another way to describe this feature…	We will muddy the waters if we call the same thing 2 different names. SLTs and EPs may get the distinction but teaching staff and sch staff will be baffled. Can't we just have DLD and if a child has no problems with verbal learning and memory (very rare) then make that distinction for that child. / Language Learning Impaired means (to most) a difficulty with learning foreign languages.	Although I would ideally want to change this to SLCD ..............D being disorder. 'Needs' in the current world of EHCPs and tightening budgets is not strong enough for families and children to access the services they need. / I would prefer to use a different label altogether but we have just managed to get most to recognise and take on board SLCN!
R_6PdkCNmDgylVv0N																			Prefer a term featuring the words 'social communication' as 'pragmatic' not widely understood by schools or families.
R_1eIUQKhMI0m99br	Yes, but with dialectal differences, LLI and LLD are used differently in the different countries. So avoiding a term due to dialectal use only complicates matters. so who is leading who? Shouldn't this paper be the one helping define the terms? In addition, I think it is time to include a definition that acknowledges multilingual children.				However, there are many issues here with the lack of home language instruction and it can reflect poorly on the child. this is why the terminology needs to address this population directly.There is plenty of evidence that a child learning a second language can resemble LI. and if the native language is not stimulated, that language may be less stable.					but i still think that primary language impairment of disorder is best.		prenatal problems can be causal such as oxygen deprivation, or brain injury.				yes, this is critical in defining populations. some groups select only those that also have receptive language deficits. and clinically this s also important.		agree but sentence is unclear.. so motor speech disorder is not included. the referent is ambiguous here.	I think pragmatic impairments need to rule out severe comprehension deficits. also nonverbal disabilities that can also impact pragmatics.	how do you diffrentiate from langauge learning disorder or language learning disability?	that does not indicate a disability - many second language learners have these needs, but do not have a disability
R_1dfRgHwcJBS2pz1														Why restricted to within the average range. What about children who have moderate or severe nonverbal ability with language disorder. Are we saying this is not possible?					I'm reluctantly agreeing to this term though I cannot understand how a pragmatic impairment can occur that does not result from some other impairment. At least it is clear in terms of description	I think this will need some explanation and 'selling' in order to for it to become established and distinguished from EAL etc.	I have a slight quibble with this diagram, though I don't know how you would fix it. It looks a though Pragmatic impairments can only occur in the pink circle but in fact they are much more common in all the other disorders such as autism, deafness, voice disorder and stammering, etc.
R_1dh34D0n67v2v35											I agree, but I think there needs to be more specification about risk factors and differentiating conditions. There is a need to point to examples of research that suggests that intervention pathways for those with differentiating conditions are really different from risk factors.	I agree that these are risk factors, but fail to see how they should be noted and passed on in a diagnostic framework. Would this information be shared with educational professionals, parents, and others? It seems to me that some of this information is extremely sensitive.	Again, I agree, but it seems difficult to draw distinctions between conditions that co-occur or differentiate and risk factors. How will these the classification of these change as the research on these links changes?
R_2zcZc9ZP1bcIphG	This is important across the board - for epidemiological purposes, for clarity in individual research studies, and for policy makers and service providers.	On balance, I do agree, but have some reservations about the term ``learning'' disappearing, given the implications of language difficulties for academic achievement.		I do agree with this statement, but wonder where it leaves children with scores 1-2SD below expected levels because of their low SES and impoverished language exposure relative to higher-SES peers. What is the ``intervention'' that is available to such children? Typical classroom exposure (ie Tier 1, Universal Intervention) is not normally enough to provide the acceleration such children need.	My ambivalence about this item stems from the fact that such children may experience comparable levels of functional language impairment and risk of early educational failure and disengagement, but are not ``privileged'' with the label that affords other children access to Tier 2 and 3 services. Given high rates of comorbidity, I am concerned that SES factors could obscure proper assessment of su…	I see the logic of this and think it will be helpful at many levels. However, as per my comment on Item 5, why are the language difficulties of children from low-SES backgrounds relegated to an alternative (inevitably lower) status, when their difficulties are no less real, and no less important prognostically (though ironically, may be somewhat easier to address if universal interventions were b…	NB - The literature on cognitive-communicative impairments after acquired brain injury specifically argues against the use of the term ``aphasia'' to describe such difficulties. ``Aphasia'' is best reserved for language impairments following stroke.	This works for children with an identifiable differentiating condition, but as noted above, I have concerns regarding the implications for children who do not have a differentiating medical condition, but whose language difficulties (based on low SES, maltreatment, etc) are no less significant. There is a risk that such children are relegated to the shadows and are overlooked witjh respect to int…	Agree, but (sorry to sound like a broken record) .... low SES may not be a ``differentiating condition'' but it is certainly a ``differentiating circumstance'' or risk-factor, and coming from a low-SES background should not trump all other factors with respect to acounting for language functioning. Alos, when we refer to ``do not have any differentiating conditions'' this should probably be ``do …	With my usual caveats/concerns about children from language-poor backgrounds. I also would like to see the insertion of ``knowen'' here, ie ``language disorder with no known differentiating conditions'', as our knowledge will hopefully expand over time.	I think the issue here is whether we are focussing on the relatively small but significant proportion of children who come to the attention of clinicians because of their developmental concerns, or whether we want a classification system that is inclusive of all children and their language profiles. From a purely clinical classification perspective, this statement makes sense, but I am unclear as…	I agree that these are risk factors, I just don't agree that they create a circumstance where-by such children are excluded from a diagnositc label that other children with similar language profiles will receive. I realise that we don't want the Language Disorder label to be made almost meaningless by its over-application, but I do struggle with the privileging of some factors over others in crea…								If these problems occur in a majority, why not use this term instead of Language Disorder?	I am not sure how well this term would be received/taken up in other countries, but can see some merit in it. Technicaly I would prefer it to be ``\textbf{and other} communication needs'' because speech and language are both forms of communication.
R_2z6eorXF9pYSV7m		I agree and I can understand the reason for shifting from impairment to disorder. However, I would have preferred language impairment (over language disorder) for the simple fact that it aligns better with LLI and PLI, both of which still refer to impairment. Perhaps we can refer to them all as disorders rather than impairments.	I would like to see this statement elaborated further. It is quite vague (language problems that affect a range of functions....) / furthermore poor receptive language is an indicator of poor prognosis in preschool-age children too.				Perhaps repeat the definition for differentiating conditions (see 6) here so that the statement can be read independently.	yes, I prefer 'associated with' to 'secondary to'.		yes, but I prefer to drop the 'developmental' when it refers to adults unless it is not clear whether the LD is acquired.		History of language disorder - for consistency?	I am not sure I would include literacy difficulties here - considering spoken language difficulties often underlie written language disorders ....	I am not sure this statement is clear enough. I assume this tries to move away from a discrepancy model altogether but in fact reads as if children still need to have nonverbal cognitive skills WNL?		I agree. It is good to be more specific when possible.			I do think there will be confusion between PLI and SPCD - perhaps we can be more explicit regarding the distinction.	I am not convinced this term will be adopted. I agree with previous comments that children with language disorders in general have difficulties learning language - how would we be able to reliably distinguish between the two and can we be sure that LLI is a subset of LD? I don't think 'ditching' LLI means we have to get rid of PLI and PD either	I agree that this would be an appropriate term to use.	I am not sure ``cleft palate'' fits in Figure 1.
R_2wz34EykY6RLIBK				I generally agree with this statement but if the question related to services in Scotland I would disagree.		Inclusionary criteria have been useful for us in diagnosing children with language disorder.
R_1oCr8Vx1jkUiuXU	yes, implications for practice, policy and research of the current situation, are such that agreeing terminology, (and on the basis of an international exercise such as this), would do much to take us forward. However, the onus would be on us, not to stop short at publication of a paper with the final consensus statements. To address the concerns expressed about proposed changes (e.g. losing the …	I personally don't like the term ``disorder'' but favour it in light of the discussion point under this statement in the accompanying document: consistency with DSM V and ICD11 and note that cognitive profile will not be used to identify. Language disorder is also used in educational literature and in many textbooks used in training of specialists such as SLTs. /	Yes poor receptive language (often implicating multiple domains of language and memory) and language problems affecting wider functions (I take it these refer to morpho-syntax, phonology etc?) are indicators of poor prognosis. However both ``receptive language'' and ``range of functions'' need to be elaborated as suggested. / The examples of preliminary indicators of poor prognosis in the accompa…	yes, for example children with "mild" learning disabilities excluded from services that could provide more intensive approaches to addressing language intervention needs. / To move this forward is likely to require changes in service configurations	This should be uncontroversial I hope!	I agree with the statement but I think our intervention research has been mostly directed to fairly narrowly defined categories, with some exceptions. So the presumed different intervention pathways might turn out to have more in common than we think-for example, similar approaches might affect significant change in the morpho-syntactic difficulties of a child with Down syndrome and morpho-syntac…	I appreciate that secondary to has been removed. On this basis, does ``associated with'' include or exclude co-occurring with? Or is ``co-occurring with'' an entirely separate descriptor (as listed in 13 below), and children with this descriptor are included in the DLD group?	So ``associated with'' could mean: ``is part of the presentation of X'' and we don't necessarily know how or why.	my view on this hasn't changed since the last round, and I think the focus on underlying causes is helpful.	yes, though I expect in practice there may be cases where a differentiating condition may be suspected but not identified. This shouldn't preclude children from being described as having developmental language disorder in the meantime.	yes this is useful and may help orient service development and delivery decisions. Where we know language development profiles are fluid clinicians may consider presence of risk factors to support decision making about whether to intervene or not and at what level; at risk groups may be the focus of preventative programmes.	The use of the word include leaves open the possibility of other risk factors being considered. Given current knowledge and the longitudinal research required I think this is wise.	yes but need to clarify if presence of a co-occurring disorder precludes a child from being included in the Developmental Language Disorder group? / / (For example, can this also include for e.g. a child with physical disability and a language disorder, where the physical disability has given rise to a motor speech impairment but the child also coincidentally has a language impairment that cannot…	yes, and the recent JCPP paper by Norbury et al, albeit with 4-5 year olds is a strong statement in this regard.	This should also be uncontroversial at the point where a decision is made to provide a service or not. Differences may arise in terms of a particular care pathway to be followed based on how services are currently configured-until such time as they change. / But I would hope over time change will happen and the operating principle would be one where services and interventions are adapted to meet …	I believe this would be helpful from a service development, practice and policy point of view. If we work on dissemination and make clear in the process what these different descriptors refer to (perhaps referencing new e.g. LLI and old e.g. SLI in parallel ) the matter of raising awareness can still be addressed-and we can still direct people to already established bodies of research that suppor…		this fits well with current literature	I have read the literature which expresses the difficulties with SPCD as a term in DSM V- in particular that structural/grammatical difficulties are precluded in order to receive this diagnosis. / / From a clinical practice point of view, and knowledge of pragmatics, PLI, which foregrounds language, is a useful descriptor for some children. /	I am in favour of having descriptive terms as are encompassed in items 18, 19 and 20. The ``learning'' in LLI captures an important aspect of these children's presentation-the underlying difficulty/constraints on learning and may also better highlight the longer term nature of these difficulties for many children. It embeds the idea of ``process'' or something ``dynamic'' in the label and might s…	The chief difficulty with this, is that to my knowledge the term is not widely used beyond the UK but I believe it is a term that could be widely understood. / I agree with its usefulness as a broad descriptive term, in the same way as we might refer to physical needs or mental health needs or learning needs. / And in fact it could gain traction across health and education and emerge as a term th…	Just an overarching comment, as was stated in the paper arising from round one, the process used to arrive at a consensus is a particular strength and one that could be highlighted in the dissemination. That is, the involvement of an international panel and the Delphi approach. There may be criticisms about the lack of involvement of all possible stakeholders and that English speaking countries h…
R_26bFpqnzojb4oQz	Given the lack of awareness of language disorder in both professional and public fields, it is really important that we as professionals with knowledge of this area can reach a consensus on the terminology so that we can move forward with providing services and recognition for these children and their families	Given that it is in use on the ICD10 and DSM5 strengthens this argument. Although it is not perfect, it is probably the best from the imperfect terms currently in use.	I agree with this statement, but we need to discuss the tools that are used to identify these problems as they have many flaws and it is likely that a multiple of assessment types, difference for each age and skill level will be needed	In Ireland the child needs to have a NVIQ of 90 to qualify for specialist educational services and this type of exclusion affects many children in need of services being denied them.	This is widely accepted but again the issues around assessment and accurate identification previously raised need to be considered.	I agree, but the overlap with autism spectrum disorder and language disorder/impairment does not necessarily mean a difference intervention pathway. Similarly children with Down syndrome could benefit from the interventions offered to those with language disorder so I suppose it may indicate a difference causation rather than intervention pathway	Agree- but see overlap with autism	I think this would help clarify the issues I raised under statement 6	In order to determine the different 'ingredients' that make our interventions work, we should be able to differentiate the children based on underlying conditions as well as other factors such as age, SES etc.	Yes, although I have concerns for adults, the explanation given in the expanded document helps to clarify	Agree- children may have a risk factor of poverty, but as research has found, this will not be predictive of later language performance. Risk factors could also be used to 'explain away' the child's language difficulty when the have genuine underlying difficulties and could risk them not accessing appropriate services	I also wonder if language background different to that of educational instruction is a risk factor? Although I appreciate that this is intertwined with other risk factors.		If language disorder associated with Down syndrome is to be recommended then should this statement only refer to those with 'developmental language disorder' or Language learning impairment' as outlined below? Having to be in the normal range in this statement muddies the water a little.	See comment above of risk factors being used to explain away language disorder. Clinical need and family preferences need to be considered.	I agree with this statement, although also consider that word-finding/lexical/semantic difficulties and morphosyntactic difficulties should be potential optional descriptors	Therapists should also be reminded of the range of speech difficulty subtypes such as in Dodd's classification including phonological delay, inconsistent/consistent phonological disorder and Developmental Verbal Dyspraxia and articulation disorder so as to distinguish these.	See above!	We could also consider keeping the term 'disorder' as in the umbrella term, and use Pragmatic Language Disorder	Generally agree, although we could also consider the term 'Language Learning Disorder'	Yes! I think the diagram captures this well and encompasses all children with needs in this area	This is really good work and complex given the various understanding we all have of the varying terminology. I am glad to see a move away from 'SLI' but I do think a lot of education will be needed to get the terms as presented here in use- particularly the distinction between 'developmental language disorder' and language learning impairment', which although necessary, are not immediately clear
R_1o6hvlyO40RxNL6	While I do agree with this statement, I also believe that it is essential to first clarify the concept of language difficulties, to avoid reifying measures or terms used to define the construct	Here again, what is lacking is the concept of language disorder, so we are forced to resort to use other a possible prognostic factor	Is severity of the problems a prognostic factor			Possibly agree, depending on whether other differentiating conditions apart from those below are added.		Unless the differentiating condition results from the language disorder, or leads to (causes) the language disorder	DO such cases exist? Is it possible that the apparent lack of differentiating condition reflects lack of assessment of some conditions (eg mental health disorders)	I am not convinced that it is possible to make such distinction reliably and with confidence - perhaps at the point of assesment but of course differentiating conditions may emerge later				But I believe it will be necessary to specify what is the normal range of nonverbal ability and to take measurement error into account. For example, would nonverbal ability of 70 $ \pm $ 5 SD points be considered the lower end of nornal range of nonverbal ability	I believe this statement need to be modified to say `` according to clinical or educational need'', since schools would not necessarily be concerned about clinical need	Yes this makes sense, since all variations in language abilities are continuously distributed traits in the general population	assuming that the distinction between phonological and motoric (articulatory) can be made reliably and is clinically meaningful			I worry about this type of distinction between various manifestations of language disorder because it is based on the assumption that verbal learning and memory will be assessed comprehensively and in the same way, using the same reliable and valid set of tools	However, I remain sceptical about the various subtypes of LLI, PLI, Phon disorder and suggest they are noted simply as ``current presentation'' rather than subtypes, since the manifestation of language difficulties may change with development
R_NWtdMxrRoFxku8p		Could this also appear on Figure 2? For example, a big box could be drawn around the two boxes ``developmental language disorder'' and ``language disorder associated with X'' showing that together these could be called ``language disorder''. Or it could appear after the question ``features associated with poor prognosis?''	I think the focus on prognosis is important. It also makes clear that the children who require intervention are the children with a poor prognosis. Currently in many areas of the UK children with poor prognosis are not receiving services because they clog up the system and can't be discharged easily! The focus on the tier 3 children who won't make progress without help may help to counter this sh…									Are you deliberately excluding within child factors such as those which occur in statement 3 here? I wonder if for completeness, it would be better to include them here too?			And it should be made clear that those with higher clinical need should receive more (specialist) clinical services than those with low clinical need. This may seem obvious, but it is not what is happening on the ground.	I'm not sure about this. I wonder if having specific terms for these is going to lead to more confusion. I think it may be better to just have these as descriptors rather than labels. For example: ``X has a developmental language disorder which particularly/only affects phonology / pragmatics / grammar / semantics''. For those children with more specific needs, just one of these could be listed a…	I'd prefer this not to be under the category of DLD as those children with difficulty with only this area may have other language skills which are intact and therefore a label of DLD would seem inappropriate for them. For those with DLD and difficulties with phonology, I'd want to use ``developmental language disorder affecting language learning/pragmatics and phonology''	For this reason, I would not have this as a sub-category of DLD. But as many children with DLD do have phonological difficulties we do need some way of recognising this - I would prefer to add descriptors to DLD rather than another label.		Although I like this term, I think we would be better to just stick with DLD, or we will find both terms appearing in the literature which will make searching for relevant literature difficult. It could also lead to confusion among parents and other professionals who may not understand why one child has two labels and that one is a subgroup of the other. I do however, agree that a focus on the di…	I agree with this (but would take out the subtypes of DLD).	As stated above, I would prefer the optional step for additional descriptors, to be just that and not extra labels, so just DLD with difficulties affecting primarily phonology / pragmatics / language learning.
R_1lcoWMlf6PKwwSy																						I was very impressed with how clearly the questions in the survey were expressed and how much help the accompanying explanations provided. Thanks for all the work you've put into this.
R_T1OurhTMc0oma1r			The term 'a range of functions' will presumably be elaborated.			I'm not sure about the word 'differentiating' which implies that there will be something to differentiate language disorder from. Having read the explanatory document I am not sure that this is what is meant. So LD can be part of a more complex set of impairments but that simply means that they are coexisting conditions which all need to be mapped out at an individual level - not that they need t…													I agree with the statements and explanations in the document sent round. PLI represents a chance to foreground that this is a pragmatic (not a social skills) issue. DSM5 is frankly wrong to distance this as a separate category from language disorder - maybe this will be revised in due course. However, doubtless US SLPs will continue to use S(P)CD as a matter of course since this is recognised as …	If this is to go forward, and I think it is a good way of getting round the IQ discrepancy problem, then is is quite new in the UK and would need a lot of explanation. There was stuff like this floating around ages ago in Berry's writing from the US but this seems sufficiently distant now to explain that LLI is a new conceptualisation.
R_wXlkYmmVgxcmVFf						Change to 'may indicate different intervention pathways'?	Is 'acquired aphasia' not another name for (acquired) language disorder, with the brain injury as the differentiating condition?						This statement is not yet clear about speech difficulties, which may not be 'cognitive or behavioural' impairments. Later they are conceptualised as either linguistic (phonological impairments) or broadly motoric impairments. Here it is not clear. And indeed motor problems and speech difficulties are not ususally seen as 'causal' re. language problems (as are some the others). They may mediate pr…	Not very specific - is intellectual (developmental) disability excluded here or not? The 'low end' is not clarified.	Two statements, could be separated. The sentence 'Presence of risk factors or co-occurring disorders should not preclude a diagnosis of developmental language disorder' might be better at or around Statement 12? The first sentence of 15 is OK, but 'clinical' need is a messy concept - just say 'need'?	Omit 'rather than instead of'.	Few folk categorising will be able to distinguish phonological from non-phonological speech sound errors, and some children will evidence both. Phonological disorder is not defined here. See 18. / /	'This' means speech sound disorders, but is not clear in the sentence, and it does not say here or above what phonological disorders are? Could be clarified, but speech sound disorders would be a lot clearer, as the general term, and lose very little. Many children with phonological disorders show no other language difficulties - too muddling to try to cover everything here. / / Having problems w…	Why do they need to be the main problems? For an additonal descriptor, just say 'where the child has problems with ....' .	As discussed in the explanatory document, the defining characteristics of problems in 'verbal learning and memory' are those of developmental language disorder - so LLI would be another term for almost everyone? Cannot see what this adds.	Figure 1 - these are speech, language and communication difficulties, not needs? The figure shows needs secondary to hearing impairment, should be LI associated with it. Cleft plate is a predisposing condition, not a need or disorder.
R_eeTyUP6i1igdeXT	Gathering some agreed principles will make it easier to communicate the issue to those not in the field	I feel it is communicates the seriousness of the issue more effectively than impairment															would this include delayed phonology? I'm concerned this does not represent those who will catch up		Why not disorder in keeping with Language Disorder?	ditto
R_Tcjd0ZjLITTxMTT																I think this could be relevant to research but in terms of raising the profile of language disorder to our stakeholders then this becomes confusing again and makes raising the profile more difficult	I think this is a term that only SLTs will be familiar with. Stakeholders and other professionals will not know what this means. Professionals and others need linguistic knowledge to know what phonology and a phonological disorder is and they don't have this knowledge. Why not just use speech disorder?	See point above about how this is communicated to our wider audience though	I'm just not sure - again only SLTs and a few other professionals will know or really care about this. I guess I'm looking to our field using just one or two terms to describe the children and young people we work with. Research absolutely should make these distinctions but for the rest of the field it all becomes horribly confusing again and this means the awareness we want to raise gets lost. T…	This really goes back to the point above. Could we not have language learning impairment or developmental language disorder as the only term we use?
R_3JqtF3VHgVV5HYy		Although I agree with the term and the explanation given, the use of the word 'disorder' has very negative connotations for teachers and those within educational policy in New Zealand (which would be termed as 'deficit thinking') so the use of the term language disorder would not enhance collaboration between SLTs and teachers to enhance outcomes for children. There is no useful term that gets ar…								Unsure whether developmental is necessary							Yes - if it is clear that phonological disorder is a subset of speech sound disorder	Although I agree, 'phonological disorder' is not currently a term with widespread use in the speech literature and as mentioned in the explanatory document terminology within the speech disorder literature is also a minefield!!
R_ZfxPIQ9UutbCH5f	We have managed with a range of terminology that some of us are not completely happy with for years now, so no doubt we'll quickly get used to new terminology. Having terminology based on evidence (of different sorts) will be better than the current terminology that seems to have organically evolved.			There is poor understanding, often based on very outdated theory and not on evidence, of developing cognition in children with language difficulties. To do away with this as a factor would be a major step forward.								poverty or social deprivation?		I wonder whether we should be looking at learning potential here, as demonstrated through dynamic assessment? Or perhaps we should make suggestions as to what truly comprises a measure of nonverbal ability so that tests, such as picture sequencing, are not considered sufficient?			reference to Dodd, B. (2005). Differential Diagnosis and Treatment of Children with Speech Disorder. (Second ed) London: Whurr. perhaps? this gives information about the subcategories of phonological disorder (consistent, inconsistent) and provides a useful description of delay vs. disorder	As we are not focussing on this, I suggest we don't refer to the Bowen website. The figure there is useful but does not give any insight into the complexity of the issues related to SSD or the varying incidence of the different sub categories		I still have a problem with 'learning', although no doubt will get used to it if adopted. Acquisition? Processing? Perhaps I don't really understand what is meant by 'verbal learning'? it's not a term I have ever used clinically.
R_USmtpVChp7yCrgR		The term is reasonable but the definition introduces the difficult problem of identifying ``significant impact on everyday social interactions and education progress.'' There are children with notably low levels of language ability relative to age expectations who can ``pass'' or be misidentified on the basis of social interactions or educational progress. This is especially problematic in the ea…	Delays in early grammar acquisition are among the strongest prognostic indicators, including parts of the grammar not accessed in receptive language testing of current usage. It is true there is evidence that poor receptive language can be predictive as can multiple language problems, but these are not exhaustive of strong predictors, as implied by this statement.			Why is it necessary to include the reference to exclusionary criteria? This introduces a contrast that gets in the way of the main point, i.e., the recommendation to use ``language disorder with X differentiating conditions.'' Somewhere it needs to be said that this does not imply that children with the differentiating conditions are known to always have language disorders. As stated here, it see…	See previous comment. The list of conditions is OK but not exhaustive, and it should be made clear that such conditions do not always include language impairments. Another observation is that if we literally invoke the prognosis criterion, we should note that in general children with focal lesions have a fairly good prognosis, better than for children with language impairments without a history o…	The statement should make it clear that there is no implication that the differentiating condition implies such children will always have a language disorder.			There is something tricky about the wording of this statement, in that it could be read as implying that the X condition would introduce a different language intervention pathway. The referent for the last ``which'' needs to be clearly indicated as risk factors not differentiating conditions.	It must be made clear that ``risk'' does not imply ``cause.''	this is an important statement, well formulated.	It is a clear formulation of an important point.	Another clear formulation of an important point.			In the accompanying information materials, there was no mention of speech sound distortions, which are common and also seem to sit on the boundary of ``phonological'' and ``motor'' problems at least as motor problems are defined in conditions such as dysarthria. It would improve the materials to provide further clarification.	Is PLI meant to be an independent diagnosis such that it can co-occur with LLI? How is the criterion of ``main problems with pragmatics/social communication'' to be determined? Does this imply that any other language impairments are ``secondary''? this should be clarified.	LLI is a plausible label, but as noted in the information materials it seems to be a reasonably straightforward substitution for SLI. This is intended to avoid the negative connotations in some quarters of ``specific'' but brings with it the need to build a new reference literature with this terminology and lots of text about how the two are essentially the same condition, and a reduction of impa…	There is need for a broad category label but it may not be possible to get this across all settings. The notion of ``need'' for example, does not translate well across borders.	So we are left with Language Learning Disorders instead of ``impairments'' and yet have Language Learning Impairments? / / And we are left with a broad term not useful for those doing research on the nature or causes of language disorders, or for explaining a child's difficulties to parents, or in determining a treatment pathway? This is a bit depressing for those of us still motivated by the pos…
R_8hNaJukUaf8E8Ct	By ``field'' here we seem to be referring to a relatively narrow group of practitioners predominantly speech and language therapists/pathologists. This is fine but we need to be clear that the consensus is primarily for this group rather than the wider group of educationists, often including the critically important educational psychologists many of whom are turning their back on dyslexia. Of cou…	I would need to be clear that you have a sense that the ``order'' of language development is being changed to use this term. Most of the evidence since Morehead and Ingram suggests that it is not the order that is changing.		These criteria are applied in very different ways in different countries. Some states in the US used to use specific exclusionary criteria with standard deviation differences and there are similarly some states in the Australia that do the same. I think these sort of explicit criteria are less frequently being used in the UK at least in part because language units and resources bases have often b…	I agree completely with this but we need to know more about timing and exposure to be clear about this. SLCN is a term used in schools for exactly these children but its use drops away across primary school as we demonstrated in the BCRP. The schools seem to use the term to flag up need rather than disorder. In fact I cannot recall having read anything that suggests that many people think what is…	I agree in principal but this is rather a nice point. Clearly what is implied is true for cerebral palsy but it does not work so well for mental health/behavioural difficulties where diagnoses may be much less clear - if they exist at all - and where children rarely receive any external support - eg from CAMHS etc. Similarly while we could easily agree with sensori-neural loss would this apply to…	Ok this picks up on the issues above. So if children use sign they can have language disorders? This feels a bit anomalous.		Yes buit we need to specify the threshold or we end up with the nonsense where some researchers have picked up low IQ children and want them to be language impaired and say that 2 SD below the norm is the threshold. I would go with the psychometric norm here - ie -1SD. As researcher it is crucial that we make recommendations on this issue or we will continue to have a plethora of studies which in…	ok so this is not possible to have in children with ASD or HI. I think there may be some folk who will be pretty unhappy about this.	This is a very subtle point because while crudely speaking observational studies, where risk factors are commonly identified, may posit causal mechanisms but there are differences of interpretation. For example Rutter has implied that mediation is effectively a causal mechanism which leads us to propose interventions. Similarly when you have clear social gradients in population studies one might …	There are plenty of specific examples many of which hang together. Co-linearity is clearly an issue.		back to the earlier point. I would say that they should have ``typical'' IQ - ie within the normal range to make this work. If their NV IQ is 70 and their language score in 72 would we call them language disordered using your criteria. I suspect not. The suggest here is that they could have low IQ on a par with their language. My fear is that educational psychologists would just say that this gro…	I agree but how do you identify that need and how do we avoid prevalence effectively being determined by the availability of support. ie the more therapists you have the more children you see because the threshold for need changes.	Not sure what this means.	Ok for the young ones many of whose difficulties will resolve spontaneously I suspect. Not sure that it would work for the older children	Only makes sense as a separate category if they do not have other language problems which as they get older I fear may be relatively rare.	Agree but ``impairment'' and ``disorder'' chaff against one another here. You are making an assumption that disorder is the superordinate construct. I may have missed this but this seems a construct of this process. this would not be acknowledged elsewhere.	So again impairment is a sub class of disorder. This does not seem very intuitive to me. So if the majority of disordered children are in fact language learning impaired we need to be clear as to which children are NOT LLI.	Yes. these subdivisions are interesting to researchers with specific theoretical points that they want to test and for those practitioners who carry out very distinctive interventions for these groups.
R_2aVv7b99A21lvZY		I agree with the rationale presented in the background document for using this term over other terms. I think it is the best compromise.	This document could be more correct as a stand alone statement without further explanation if the age was moved to the start of the sentence so that it reads ``In an early school-aged child, poor receptive language and language problems that affect a range of functions are indicators of poor prognosis.''		This requires better resourcing to be able to assess children in their home language.				I find the wording of this statement somewhat unclear, but I agree that it can be useful in research to exclude all cases where there is a known cause or risk factor for language disorder in order to investigate language disorder with no clearly identified cause (presumably in the future at least some of these will have identified genetic causes).	This definition does not comment on age at onset - is this understood by the use of the term 'developmental' or should there be some accompanying remarks about when in a child's life the disorder becomes evident?		I think childhood illness or disease (e.g. otitis media) should be added to this list or at least acknowledged as a potential risk factor. Although systematic reviews have been inconclusive about links between language outcomes at school age and early otitis media, some associations have been reported and most studies have not tested hearing thresholds in children with otitis media, only tympanom…	I think this list should also include auditory processing disorder, e.g. see / Sharma M, Purdy SC, Kelly AS. Comorbidity of auditory processing, language, and reading disorders. J Speech Lang Hear Res. 2009 Jun;52(3):706-22. doi: 10.1044/1092-4388(2008/07-0226). Epub 2008 Dec 8.							I agree that verbal learning and memory problems have been identified in children with developmental language disorder, but I think this statement could be worded more generally as future research may identify other factors relevant to language learning such as perceptual/implicit/statistical learning (see e.g, Alexa R. Romberg and Jenny R. Saffran. Statistical learning and language acquisitio. I…
R_3j24PXx4i61HgV3			It would be helpful to eventually produce something e.g. a summary/checklist for SLTs in clinical practice to aid identification of children and promote a more consistent approach.	The traditional approach using IQ is still prevalent in spite of evidence and it will require a major campaign in order to change this. So far, the message hasn't been heard by many therapists and even when heard hasn't necessarily lead to any changes in services (a bit like the evidence around oromotor 'treatment' for speech difficulties; it can be hugely difficult to change practice).					Potentially different outcomes \& progress rates as well as interventions; this distinction better allows for ongoing research with this group of chilldren.	Also agree that this would aid transition to use of terminology as proposed through catalise project if criteria are clearly set out for clinicians.					Strong messages about this needed; RCSLT in UK has a major role in making statements, issuing guidance defining policy about this. Current situation means that every SLT service in UK operates according to locally agreed criteria for service delivery. We need to inform and influence commissioners, organisations and managers as well as clinicians.						The diagram is clear and helpful in illustrating the discussion.
R_1GxgiyvnRM8wa2l		is there a need to have a lower age for diagnosis, as is the case for ADHD? it seems most evidence would say diagnosis before age 5 likely to be more unstable.	In SCALES, we are finding that children low on only 2/5 tests in Year 1 are the most likely to cross diagnostic threshold, whereas those with impairments on 3-5/5 tests are very likely to still meet criteria in Year 3. Note though that overall language scores at this age are incredibly stable (ICC .93!) - entirely possible that even those 'resolved' cases still have fairly weak language abilities…	We definitely have a problem if children are 'too severe' for a language unit and those with lower NVIQs excluded on the assumption that they cannot respond to intervention.	Problem is it is very difficult to get accurate information about home language performance in many cases. SCALES is showing kids with poor teacher ratings of communication at reception are very likely to still be having trouble with English and with academic attainment in Year 2/3. (Whiteside, Gooch \& Norbury, in press, Child Development) - another paper looking at English language assessment w…		might want to add a 'for example' or some indication that this is not an exhaustive list.	though in most cases the associated disorder 'trumps' language disorder in the diagnostic stakes! I was also a bit unsure about the distinction made in the figure between this and Dev Lang Disorder. Isn't there genetic evidence that suggests at least partially overlapping causes of language impairment across diagnostic boundaries?	see above - it is useful to know about them, but I'm less convinced that exclusively studying homogeneous groups is meaningful	implication for research and services though, who may not always perform this level of differential diagnosis.		family history of language and/or literacy impairment?		our recent SCALES paper helpful here!		note this is how the ASD diagnosis works in both DSM5 \& ICD, and I think descriptors are proposed for DLD in ICD-11			Please note that one can have both structural language difficulties and pragmatic problems though...	I agree with earlier comments that this is probably true for all kids with DLD. / / In ASD, specifiers include non-verbal IQ deficits - could it be helpful to use specifiers such as this?	I just really hate this term and don't think it is terribly helpful. Autism appears to be counted separately and I suspect this is part of what assists with greater resource (amongst other things). I think keeping this term waters down impact of language disorder.	You are wonderful people and we owe you a huge debt of gratitude for trying to bring this all together in a meaninful way! thank you!!
R_2PjPDF3r8Qi792i					The focus on ``home language'' is prorblematic in some cases, because the majority language can quickly become the dominant language and the home language deteriorate in both children who develop typically and children with language disorders. In the case of home language attrition, it would be approprite to assess in English. I would revise this such that in the case of a bi/multilingual child, …					In my view, this is a new use of this term.										In my view, this category is redundant in our current level of knowledge and should be removed. To be included, we should have more evidence on what it would mean to who have a language learning impairment in absense of a language disorder.
R_24CtBMbTtqtLShC																	I do agree if we are talking about children who have phonological errors way past the age when they would be considered normal or slightly delayed for age. We need to ensure that we guard against labelling young children making 'typical' phonological processes as having 'phonological disorders' when they are likely to grow out of these difficulties. Do the number and type of phonological processe…			I'm cautiously in favour of this, based on having an option to go with Phonological Disorder and PLI but think it might be confusing for people who might see Language Learning Impairment and Developmental Language Disorder as alternatives rather than DLD being the umbrella term. This is perhaps likely with whatever terminology gets used though.
R_32KEl7j7u3ZDTLb		BUT this is lovely and simple in definition but difficult to implement clinically. / / Specifically problematic in the supporting document is the statement / / Specifically we are saying that those who have mild or transient difficulties that are likely to respond well to targeted educational interventions should not be identified as language disordered. / / / / This is highly problematic as whet…	In general terms I am in agreement with this approach however there are a few key things to note here / / 1. Risk factors which are derived from clinical samples have very low levels of predictive validity especially when used in representative samples / 2. A risk at a population level is difficult to translate at an individual level and so sensitivity and specificity of predictive validity of th…			I think this is a useful approach and allows for the LI to still be acknowledged in Learning Disability, ASD ADHD and so on whilst, as you say, acknowledging that they may need a different intervention pathway and possibly prognosis.			In some contexts yes - although we should define the contexts we mean quite carefully I think - this is an opportunity to challenge the problems with the 'matched groups' design and encourage researchers to report the dimensional characteristics which people use to subgroup - for example ASD versus PLI is often about not quite meeting ASD criteria. ADHD or not is about a cut point in reported sym…				However the use of 'disorder' here needs to be used with care - need to also somehow acknowledge that these often may exist in a milder form and so don't reach a clinical threshold for e.g. a literacy 'disorder' or SEBD but still may be compromised.							I am still unhappy about the addition of the term ``learning'' - if we are clear at the top of this process i.e. at the Language Disorder level that this isn't about EAL what does it add? / / I think people can still use it to exclude socially disadvantaged children (i.e. as it implies that the causal mechanisms are all intrinsic to the child) - and actually social disadvantage is linked to persi…	Yes - it also allows non-specialists to collect data reasonably accurately at this level of granularity without specialist assessment	This is a very positive step forward. There is work to do to with respect to 1) identify risks using valid epidemiological methods taking sampling more seriously than has been in the past 2) developing methods for applying population level risks to individual level risk 3) taking developmental change into account 4) determining at what age these criteria can be successfully and reliably applied. …
R_2sceGa7fgh85mnW		I like the statement as it is written, however, I have two comments about points made re this statement in the explanatory document: / 1) ``We would not include as language disordered children whose problems could be ameliorated by educational interventions delivered in mainstream classrooms'': This is problematic because some models of SLP service delivery do so in mainstream classrooms regardle…	A comment about the point made re this statement in the explanatory document,``In toddlers who are late talkers, notably poor comprehension as well as small vocabulary...'': How else would a late talker be defined than small vocab? Do the ones who fail to combine words ever not have a small vocabulary? How will we rule out the late talkers who are ``late bloomers,'' i.e., will go on to have norma…		I'm not keen on the use of the term ``classroom'' given that some of the kids (I think) we do want to identify here might not be in a classroom yet. Can we not use something like ``community'' and change ``language of instruction'' to ``mainstream language''?	I get where we are going here, but I'm worried that drawing a line between differentiating versus co-occurring might be difficult. If we can agree on some very obvious and clear conditions that fall under the differentiating term (and I'm not sure we can, given that I have issues with several of the example conditions provided in item 7), then I am good with it.	I disagree with including ASD and (somewhat) with including hearing loss in children who do not use Sign as examples. I can see how DLD associated with DS, or DLD associated with acquired brain injury make sense as differentiating conditions. I can also see aspects of language (e.g., pragmatics, communicative intent) that might be unique to ASD, and many aspects of language problems that might be…					I'd like to be convinced that ``fewer years of parental education'' is the actual risk factor, and not a proxy for something else related to SES.	I agree with the statement however, including attention/behaviour/ADHD as co-occurring disorders but ASD as differentiating disorders implies that we think ASD is causal of DLD. The fact that there is a $ \pm $ specifier for language impairment in the DSM-V definition of ASD underscores the fact that this is not the case for all individuals with ASD. ASD is commonly associated with DLD but is not…	I agree that lower NVIQ should not preclude DLD diagnosis, but I don't feel great about ``at the low end of the normal range'' phrase in the statement. What about below normal? Saying ``low end of normal'' suggests to me IQ scores in the 80s. What about the kids with NVIQ in the 70s? What about the 60s? Is this not DLD anymore? It feels like we're getting back to cutoffs and that's just icky!		Part of me thinks that I would prefer if all of these DLD descriptors/specifiers were listed as an add-on to DLD, e.g., DLD – phonological, DLD – pragmatic, DLD – language learning (akin to the ADHD - Predominantly inattentive presentation specifiers in the DSMV) Otherwise I think we could still have a dog's breakfast of terms floating around, sounding like they are different disorders rather tha…		I thought the reason for the term SSD was because it can be difficult to differentiate PD from SP. Are we sure we can diagnosis this and isolate its linguistic origins from motor?	Despite the comment in the explanatory document that ``SPCD subsumed some forms of PDDNOS, and is viewed by many as a milder subtype of autism spectrum disorder (ASD),'' SPCD it is NOT in the ASD category, therefore it is not ASD! I think trying to have SPCD and PLI as different disorders will be a mess. What is the strength of the evidence that there really are two different types of social comm…	Are we certain that \textbf{most} kids with LLI/formerly SLI fail tests of verbal memory/learning and for reasons beyond the fact that the tests involve language? / / Also, to the point in the explanatory document that stated "Their language limitations are also different from those due to poor hearing or auditory discrimination..." I wonder if we are certain that auditory discrimination-type pro…	1) To the point ``(a) whether you would prefer to remove this category altogether (it is optional anyway, but it would then leave us with Phonological Disorder and PLI rather stranded– unless we ditched those as well…)'': I don't necessarily think it would leave them stranded - they could be like special subtypes. I want more convincing of the specific link/proof for this thing you are calling LL…
R_aeOSaqL9Tss0m1X	Absolutely. It's essential for raising awareness, understanding, and then improving provision.	My only concern is in relation to people with language difficulties being comfortable with this. But as has been pointed out in the document, disorder is used for many other issues and it gives status and perhaps validity for those who want their condition to be taken seriously. / / In relation to the 3 tier model- if a child has more moderate language difficulties at age say 13yrs could they get…	-If this statement is reworded, it may need to say a prognosis approach should be taken (rather than agreeing with the specific indicators) / -May need to clarify that the word 'functions' means skills and not functional issues. / -Also whether prognosis	I don't know if it is important here, but in reports when outlining the provision needed, it needs to say the child 'needs' the provision and not 'will benefit from'. I believe that legally, will benefit from doesn't mean anything. Therefore when writing up criteria it may be relevant to use the term 'need' rather then 'benefit from'.				But also need to clarify that a child could have one of these diagnoses such as ASD AND have Language Disorder.				I can't comment on specific risk factors	And ASD, or visual/ spatial difficulties.	However, we need to be careful that we don't preclude children with lower NV ability scores because of co-occuring difficulties such as visual/spatial. / I am also very concerned that some children show low NV scores on EP testing and average range V scores, but when tested on CELF show severe language difficulties.		I query whether these terms should include the words 'disorders' or 'impairments' if they are being used as 'descriptors' rather than diagnoses. Perhaps they should include the word 'difficulties' instead. If they do keep the 'disorder' and 'impairment' descriptor I think we need to be happy that these labels are likely to be used as diagnoses/labels too. / / Would a clinician giving a diagnosis …	I agree, but I suspect this will be mainly of use for children. If these difficulties are severe and don't resolve then I would think there are likely to be structural language difficulties. / However see my notes to item 16- in relation to whether this is a descriptor or a diagnosis		I think this is a helpful term and I agree with the reasons for it to be used. / However, see my notes to item 16- in relation to whether this is a descriptor or a subtype ('impairment) / Also see notes for item 16- in relation to using the term 'disorder' to be consistent	I agree with the concept. I agree with the reasons for using LLI and think it is good in many ways. However I have a number of concerns with it too! / 1) I think there are 'language processing' issues as well as 'language learning' issues – unless everything can come under the bracket of 'learning?' e.g. I view word finding difficulties as access problems (but these could be due to faulty learnin…		We may need to reference something about the profile of language difficulties for LLI difficulties. I think there appears to be a belief in SENDIST panels that children need to show an uneven profile of language difficulties to have 'a disorder' and that having severe language difficulties across the board, and therefore very low scores on all CELF tests does not indicate a disorder. This can be …
R_2EBqjnTDBv8bTLq		Given the explanation in the terminology document - yes!	Look forward to the elaboration as this statement is very general. but on the whole I agree					I think this is a very helpful way of expressing this - it has been confusing in the past and make the language disorder element very clear	again, this is helpful as it does identify the category of children with 'unexplained language disorder'. I do not think this should just be identified as useful for research purposes	Reluctantly agree! - having read the accompanying document I understand the difficulty with coming to a decision about this, and lack of consensus, but do not feel this is particularly helpful for significant groups of stakeholders - mainly the ones you have identified: parents, and older children and young people, staff in upper primary and secondary schools. i.e. MANY stakeholders. I have indic…		amongst others	I agree with the wording of 'co-occurring disorder but suggest the association between these co-occurring disorders be worded more strongly? i.e. the explanatory text. For some there is a well evidenced link. the relationship may be reversed - so language disorder is the causal factor? or the relationship is two way?	it may be useful to indicate that at some level, the non verbal difficulty may become as 'associated disorder'?	again, in addition to this explanation, it may be useful to indicate that 'however, this may help to identify the clinical need'		I do strongly agree, however, it may be useful to acknowledge that many, many non specialists are confused by the distinction between phonological difficulties as linguistic in origin, as opposed to speech/articulation difficulties.	I do strongly agree, however, it may be useful to acknowledge that many, many non specialists are confused by the distinction between phonological difficulties as linguistic in origin, as opposed to speech/articulation difficulties. so this distinction may not be useful to a wider audience		I read with interest the part of the paper dealing with this term. For me, my main difficulty is the potential confusion in schools with the term 'language learning' - to so many school professionals, and many others, this means 'learning a language' such as a modern foreign language.I know there are many who really like this term and find it helpful, and I understand all the reasons - but in a s…	I agree. I think it would be foolish to introduce yet another term in the UK where this has been understood and accepted
R_1daICWp3nCTyEpA																		Risl of being used interchangeably outside SLT professional sphere	Terminology adds to list of social communication terms which from clinical experience non health individuals do not understand and use interchangeably. Their recognition usually is autism or no autism. Particularly true for educational services who tend to Recognise but Don't support non-autism diagnoses in sphere of social comm difficulties. In fact the opposite argument is that many lower funct…
R_4OD8wB1ubQWi1B7				I am afraid that i don't follow this statement
